# Supplementary material for: Atomic and electronic modulation of self-supported nickel-vanadium layered double hydroxide to accelerate water splitting kinetics
Source: Nat Commun. 2019 Aug 29;10:3899. doi: 10.1038/s41467-019-11765-x (PMC6715676; doi:10.1038/s41467-019-11765-x)
Supplement: Supplementary file 4 — Source data [file 41467_2019_11765_MOESM4_ESM.xlsx]

## Sheet: Figure 1A
Figure 1a		NiV-LDH					NiVRu-LDH				NiVIr-LDH
											_FILEVERSION = 2
		_FILEVERSION = 2					_FILEVERSION = 2				_SITE = China
		_SITE = China					_SITE = China				_USER = Administrator
		_USER = Administrator					_USER = Administrator				_GONIOMETER_CODE = 21
		_GONIOMETER_CODE = 21					_GONIOMETER_CODE = 21				; D8 Theta/Theta
		; D8 Theta/Theta					; D8 Theta/Theta				; Unknown
		; Unknown					; Unknown				_ATTACHMENTS_CODE = 0
		_ATTACHMENTS_CODE = 0					_ATTACHMENTS_CODE = 0				_GONIOMETER_RADIUS = 217.5
		_GONIOMETER_RADIUS = 217.5					_GONIOMETER_RADIUS = 217.5				_FIXED_DIVSLIT = 1
		_FIXED_DIVSLIT = 1					_FIXED_DIVSLIT = 1				_FIXED_SAMPLESLIT = 0
		_FIXED_SAMPLESLIT = 0					_FIXED_SAMPLESLIT = 0				_FIXED_DETSLIT = 10.46
		_FIXED_DETSLIT = 10.46					_FIXED_DETSLIT = 10.46				_MONOCHROMATOR = 0
		_MONOCHROMATOR = 0					_MONOCHROMATOR = 0				; None
		; None					; None				_THIN_FILM = N
		_THIN_FILM = N					_THIN_FILM = N				_BETA_FILTER = Y
		_BETA_FILTER = Y					_BETA_FILTER = Y				_FIXED_ANTISLIT = 6.55
		_FIXED_ANTISLIT = 6.55					_FIXED_ANTISLIT = 6.55				_ANALYZER_CODE = 0
		_ANALYZER_CODE = 0					_ANALYZER_CODE = 0				; None
		; None					; None				_DATEMEASURED = 13-Jul-2018 09:34:21
		_DATEMEASURED = 13-Jul-2018 09:34:21					_DATEMEASURED = 13-Jul-2018 09:34:21				_WL_UNIT = A
		_WL_UNIT = A					_WL_UNIT = A				_WL1 = 1.5406
		_WL1 = 1.5406					_WL1 = 1.5406				_WL2 = 1.54439
		_WL2 = 1.54439					_WL2 = 1.54439				_WL3 = 1.39222
		_WL3 = 1.39222					_WL3 = 1.39222				_WLRATIO = 0.5
		_WLRATIO = 0.5					_WLRATIO = 0.5				_ANODE = Cu
		_ANODE = Cu					_ANODE = Cu
											; (Data for Range number 1)
		; (Data for Range number 1)					; (Data for Range number 1)				_DRIVE = COUPLED
		_DRIVE = COUPLED					_DRIVE = COUPLED				_STEPTIME = 537.6
		_STEPTIME = 537.6					_STEPTIME = 537.6				_STEPSIZE = 0.095599
		_STEPSIZE = 0.095599					_STEPSIZE = 0.095599				_STEPMODE = S
		_STEPMODE = S					_STEPMODE = S				_START = 10
		_START = 10					_START = 10				_THETA = 5
		_THETA = 5					_THETA = 5				_2THETA = 10
		_2THETA = 10					_2THETA = 10				_KHI = 0
		_KHI = 0					_KHI = 0				_PHI = 0
		_PHI = 0					_PHI = 0				_X = 0
		_X = 0					_X = 0				_Y = 0
		_Y = 0					_Y = 0				_Z = 0
		_Z = 0					_Z = 0				_DIVERGENCE = 0
		_DIVERGENCE = 0					_DIVERGENCE = 0				_VARDIVERGENCE
		_VARDIVERGENCE					_VARDIVERGENCE				_ANTISCATTER = 0
		_ANTISCATTER = 0					_ANTISCATTER = 0				_VARANTISCATTER
		_VARANTISCATTER					_VARANTISCATTER				_DETECTOR = 5
		_DETECTOR = 5					_DETECTOR = 5				; Unknown
		; Unknown					; Unknown				_DETECTORSLIT = unkn
		_DETECTORSLIT = unkn					_DETECTORSLIT = unkn				_AUX1 = 0
		_AUX1 = 0					_AUX1 = 0				_AUX2 = 0
		_AUX2 = 0					_AUX2 = 0				_AUX3 = 0
		_AUX3 = 0					_AUX3 = 0				_TIMESTARTED = 18
		_TIMESTARTED = 18					_TIMESTARTED = 18				_TEMPERATURE = 1767.990024
		_TEMPERATURE = 1767.990024					_TEMPERATURE = 1767.990024				_TEMP_RATE = 0
		_TEMP_RATE = 0					_TEMP_RATE = 0				_TEMP_DELAY = -1
		_TEMP_DELAY = -1					_TEMP_DELAY = -1				_KV = 40
		_KV = 40					_KV = 40				_MA = 40
		_MA = 40					_MA = 40				_RANGE_WL = 1.5406
		_RANGE_WL = 1.5406					_RANGE_WL = 1.5406				_3DPLANE = 0
		_3DPLANE = 0					_3DPLANE = 0				_GONIOMETER = 8.429
		_GONIOMETER = 8.429					_GONIOMETER = 8.429				_PSDCHANNEL0 = 0
		_PSDCHANNEL0 = 0					_PSDCHANNEL0 = 0				_2THETACOUNTS = 1
		_2THETACOUNTS = 1					_2THETACOUNTS = 1				10.000000 43063.000000
		10.000000 8028.000000					10.000000 20964.000000				10.100000 41534.000000
		10.095599 7912.000000					10.100000 20671.000000				10.200000 40623.000000
		10.191197 7836.000000					10.200000 20175.000000				10.300000 39648.000000
		10.286796 7821.000000					10.300000 19793.000000				10.400000 39084.000000
		10.382394 7861.000000					10.400000 19327.000000				10.500000 37887.000000
		10.477993 8109.000000					10.500000 19046.000000				10.600000 37011.000000
		10.573591 7910.000000					10.600000 18882.000000				10.700000 36729.000000
		10.669190 8174.000000					10.700000 19014.000000				10.800000 36448.000000
		10.764788 8091.000000					10.800000 18837.000000				10.900000 36607.000000
		10.860387 8131.000000					10.900000 18651.000000				11.000000 36126.000000
		10.955985 8343.000000					11.000000 18599.000000				11.100000 35706.000000
		11.051584 8315.000000					11.100000 18710.000000				11.200000 35608.000000
		11.147182 8622.000000					11.200000 18602.000000				11.300000 35354.000000
		11.242781 9057.000000					11.300000 18702.000000				11.400000 35274.000000
		11.338379 9170.000000					11.400000 18699.000000				11.500000 35143.000000
		11.433978 9849.000000					11.500000 18928.000000				11.600000 35062.000000
		11.529576 10429.000000					11.600000 19131.000000				11.700000 34845.000000
		11.625175 11042.000000					11.700000 19027.000000				11.800000 34717.000000
		11.720773 11323.000000					11.800000 18615.000000				11.900000 34427.000000
		11.816372 11142.000000					11.900000 18600.000000				12.000000 33572.000000
		11.911970 10738.000000					12.000000 18066.000000				12.100000 33210.000000
		12.007569 10059.000000					12.100000 17841.000000				12.200000 32428.000000
		12.103167 9464.000000					12.200000 17835.000000				12.300000 32109.000000
		12.198766 9101.000000					12.300000 17252.000000				12.400000 31849.000000
		12.294364 8555.000000					12.400000 17321.000000				12.500000 31722.000000
		12.389963 8697.000000					12.500000 16933.000000				12.600000 30997.000000
		12.485561 8605.000000					12.600000 16634.000000				12.700000 30904.000000
		12.581160 8339.000000					12.700000 16507.000000				12.800000 30313.000000
		12.676758 8085.000000					12.800000 16261.000000				12.900000 30120.000000
		12.772357 7917.000000					12.900000 16104.000000				13.000000 29826.000000
		12.867955 7991.000000					13.000000 15747.000000				13.100000 29532.000000
		12.963554 7837.000000					13.100000 15610.000000				13.200000 28770.000000
		13.059152 7964.000000					13.200000 15450.000000				13.300000 28765.000000
		13.154751 7843.000000					13.300000 15173.000000				13.400000 28594.000000
		13.250349 7829.000000					13.400000 15223.000000				13.500000 27947.000000
		13.345948 7754.000000					13.500000 14953.000000				13.600000 28006.000000
		13.441546 7600.000000					13.600000 14610.000000				13.700000 27249.000000
		13.537145 7668.000000					13.700000 14444.000000				13.800000 27278.000000
		13.632743 7485.000000					13.800000 14508.000000				13.900000 26324.000000
		13.728342 7647.000000					13.900000 14264.000000				14.000000 26028.000000
		13.823940 7506.000000					14.000000 14110.000000				14.100000 25388.000000
		13.919539 7667.000000					14.100000 13929.000000				14.200000 25333.000000
		14.015137 7528.000000					14.200000 13702.000000				14.300000 24953.000000
		14.110736 7549.000000					14.300000 13674.000000				14.400000 24588.000000
		14.206334 7555.000000					14.400000 13488.000000				14.500000 23894.000000
		14.301933 7329.000000					14.500000 13212.000000				14.600000 23797.000000
		14.397531 7483.000000					14.600000 13162.000000				14.700000 23164.000000
		14.493130 7373.000000					14.700000 12815.000000				14.800000 23128.000000
		14.588728 7139.000000					14.800000 12849.000000				14.900000 22706.000000
		14.684327 7384.000000					14.900000 12661.000000				15.000000 22650.000000
		14.779925 7243.000000					15.000000 12659.000000				15.100000 22022.000000
		14.875524 7106.000000					15.100000 12314.000000				15.200000 21992.000000
		14.971122 7313.000000					15.200000 12490.000000				15.300000 21314.000000
		15.066721 7236.000000					15.300000 12259.000000				15.400000 20776.000000
		15.162319 7333.000000					15.400000 12190.000000				15.500000 20629.000000
		15.257918 7339.000000					15.500000 12010.000000				15.600000 20640.000000
		15.353516 7083.000000					15.600000 12113.000000				15.700000 19778.000000
		15.449115 7155.000000					15.700000 11871.000000				15.800000 19745.000000
		15.544713 7114.000000					15.800000 11956.000000				15.900000 19699.000000
		15.640312 7198.000000					15.900000 11875.000000				16.000000 19427.000000
		15.735910 7265.000000					16.000000 11621.000000				16.100000 19169.000000
		15.831509 7126.000000					16.100000 11755.000000				16.200000 18971.000000
		15.927107 7291.000000					16.200000 11504.000000				16.300000 18783.000000
		16.022706 7383.000000					16.300000 11714.000000				16.400000 18752.000000
		16.118304 7225.000000					16.400000 11585.000000				16.500000 18768.000000
		16.213903 7224.000000					16.500000 11374.000000				16.600000 18267.000000
		16.309501 7318.000000					16.600000 11293.000000				16.700000 18449.000000
		16.405100 7175.000000					16.700000 11421.000000				16.800000 18385.000000
		16.500698 7134.000000					16.800000 11158.000000				16.900000 18011.000000
		16.596297 7327.000000					16.900000 11114.000000				17.000000 17840.000000
		16.691895 7279.000000					17.000000 11396.000000				17.100000 17416.000000
		16.787494 7209.000000					17.100000 11123.000000				17.200000 17441.000000
		16.883092 7152.000000					17.200000 11239.000000				17.300000 17379.000000
		16.978691 7193.000000					17.300000 11253.000000				17.400000 17149.000000
		17.074289 7235.000000					17.400000 11099.000000				17.500000 16855.000000
		17.169888 7262.000000					17.500000 11100.000000				17.600000 16741.000000
		17.265486 7264.000000					17.600000 10855.000000				17.700000 16506.000000
		17.361085 7119.000000					17.700000 11054.000000				17.800000 16766.000000
		17.456683 7217.000000					17.800000 11086.000000				17.900000 16210.000000
		17.552282 7264.000000					17.900000 11004.000000				18.000000 16186.000000
		17.647880 7146.000000					18.000000 10868.000000				18.100000 16007.000000
		17.743479 7220.000000					18.100000 10853.000000				18.200000 15800.000000
		17.839077 7102.000000					18.200000 10824.000000				18.300000 15879.000000
		17.934676 7026.000000					18.300000 10919.000000				18.400000 15614.000000
		18.030274 7131.000000					18.400000 10824.000000				18.500000 16010.000000
		18.125873 7231.000000					18.500000 11033.000000				18.600000 15869.000000
		18.221471 7204.000000					18.600000 10798.000000				18.700000 15577.000000
		18.317070 7091.000000					18.700000 10925.000000				18.800000 15644.000000
		18.412668 7052.000000					18.800000 10818.000000				18.900000 15737.000000
		18.508267 7077.000000					18.900000 11049.000000				19.000000 15415.000000
		18.603865 7025.000000					19.000000 10941.000000				19.100000 15495.000000
		18.699464 7261.000000					19.100000 10817.000000				19.200000 15622.000000
		18.795062 7100.000000					19.200000 10766.000000				19.300000 15273.000000
		18.890661 6984.000000					19.300000 10646.000000				19.400000 15480.000000
		18.986259 7191.000000					19.400000 10635.000000				19.500000 15327.000000
		19.081858 7136.000000					19.500000 10803.000000				19.600000 15418.000000
		19.177456 7021.000000					19.600000 10556.000000				19.700000 15211.000000
		19.273055 7152.000000					19.700000 10686.000000				19.800000 15124.000000
		19.368653 7211.000000					19.800000 10767.000000				19.900000 15458.000000
		19.464252 6985.000000					19.900000 10584.000000				20.000000 15280.000000
		19.559850 6970.000000					20.000000 10454.000000				20.100000 14961.000000
		19.655449 7101.000000					20.100000 10646.000000				20.200000 15112.000000
		19.751047 6986.000000					20.200000 10340.000000				20.300000 15365.000000
		19.846646 6878.000000					20.300000 10577.000000				20.400000 15164.000000
		19.942244 7087.000000					20.400000 10545.000000				20.500000 15200.000000
		20.037843 6949.000000					20.500000 10659.000000				20.600000 15261.000000
		20.133441 6969.000000					20.600000 10530.000000				20.700000 15091.000000
		20.229040 6953.000000					20.700000 10601.000000				20.800000 15301.000000
		20.324638 6992.000000					20.800000 10651.000000				20.900000 15291.000000
		20.420237 6950.000000					20.900000 10729.000000				21.000000 14998.000000
		20.515835 6940.000000					21.000000 10815.000000				21.100000 14978.000000
		20.611434 7043.000000					21.100000 10566.000000				21.200000 14902.000000
		20.707032 7005.000000					21.200000 10655.000000				21.300000 15050.000000
		20.802631 6890.000000					21.300000 10661.000000				21.400000 14930.000000
		20.898229 6931.000000					21.400000 10552.000000				21.500000 15072.000000
		20.993828 6821.000000					21.500000 10645.000000				21.600000 15413.000000
		21.089426 6651.000000					21.600000 10598.000000				21.700000 15206.000000
		21.185025 6707.000000					21.700000 10574.000000				21.800000 15222.000000
		21.280623 6865.000000					21.800000 10802.000000				21.900000 15163.000000
		21.376222 6980.000000					21.900000 10847.000000				22.000000 15104.000000
		21.471820 6853.000000					22.000000 10905.000000				22.100000 15260.000000
		21.567419 6975.000000					22.100000 10914.000000				22.200000 15388.000000
		21.663017 7087.000000					22.200000 10970.000000				22.300000 15200.000000
		21.758616 6962.000000					22.300000 11052.000000				22.400000 15487.000000
		21.854214 6919.000000					22.400000 10952.000000				22.500000 15354.000000
		21.949813 7101.000000					22.500000 11305.000000				22.600000 15466.000000
		22.045411 7077.000000					22.600000 11282.000000				22.700000 15357.000000
		22.141010 7163.000000					22.700000 11405.000000				22.800000 15299.000000
		22.236608 7088.000000					22.800000 11740.000000				22.900000 15463.000000
		22.332207 6992.000000					22.900000 11834.000000				23.000000 15449.000000
		22.427805 7291.000000					23.000000 12021.000000				23.100000 15681.000000
		22.523404 7235.000000					23.100000 12256.000000				23.200000 15851.000000
		22.619002 7192.000000					23.200000 12350.000000				23.300000 15820.000000
		22.714601 7200.000000					23.300000 12494.000000				23.400000 16065.000000
		22.810199 7335.000000					23.400000 12727.000000				23.500000 16248.000000
		22.905798 7535.000000					23.500000 12687.000000				23.600000 16243.000000
		23.001396 7530.000000					23.600000 13104.000000				23.700000 16380.000000
		23.096995 7652.000000					23.700000 12930.000000				23.800000 16294.000000
		23.192593 7883.000000					23.800000 13119.000000				23.900000 16367.000000
		23.288192 8054.000000					23.900000 13160.000000				24.000000 16267.000000
		23.383790 8061.000000					24.000000 13169.000000				24.100000 16274.000000
		23.479389 8201.000000					24.100000 12848.000000				24.200000 16292.000000
		23.574987 8315.000000					24.200000 12739.000000				24.300000 16121.000000
		23.670586 8326.000000					24.300000 13041.000000				24.400000 16174.000000
		23.766184 8219.000000					24.400000 13050.000000				24.500000 16116.000000
		23.861783 8231.000000					24.500000 13093.000000				24.600000 15952.000000
		23.957381 8028.000000					24.600000 12798.000000				24.700000 16059.000000
		24.052980 7941.000000					24.700000 12942.000000				24.800000 16366.000000
		24.148578 7776.000000					24.800000 13041.000000				24.900000 16263.000000
		24.244177 7611.000000					24.900000 12918.000000				25.000000 16125.000000
		24.339775 7443.000000					25.000000 13019.000000				25.100000 16478.000000
		24.435374 7382.000000					25.100000 12866.000000				25.200000 16327.000000
		24.530972 7388.000000					25.200000 12988.000000				25.300000 16109.000000
		24.626571 7406.000000					25.300000 12856.000000				25.400000 16356.000000
		24.722169 7195.000000					25.400000 13042.000000				25.500000 16324.000000
		24.817768 7317.000000					25.500000 13011.000000				25.600000 16216.000000
		24.913366 7179.000000					25.600000 13283.000000				25.700000 16263.000000
		25.008965 7172.000000					25.700000 12931.000000				25.800000 16235.000000
		25.104563 7278.000000					25.800000 12979.000000				25.900000 16349.000000
		25.200162 7102.000000					25.900000 13054.000000				26.000000 16329.000000
		25.295760 6931.000000					26.000000 13040.000000				26.100000 16173.000000
		25.391359 6980.000000					26.100000 12857.000000				26.200000 16246.000000
		25.486957 6905.000000					26.200000 13079.000000				26.300000 16401.000000
		25.582556 6929.000000					26.300000 13097.000000				26.400000 16478.000000
		25.678154 6879.000000					26.400000 12896.000000				26.500000 16528.000000
		25.773753 6927.000000					26.500000 12938.000000				26.600000 16440.000000
		25.869351 6952.000000					26.600000 13066.000000				26.700000 16388.000000
		25.964950 6791.000000					26.700000 13007.000000				26.800000 16161.000000
		26.060548 6780.000000					26.800000 12872.000000				26.900000 16257.000000
		26.156147 6866.000000					26.900000 12735.000000				27.000000 16512.000000
		26.251745 6986.000000					27.000000 12801.000000				27.100000 16166.000000
		26.347344 6829.000000					27.100000 12604.000000				27.200000 16293.000000
		26.442942 7094.000000					27.200000 12573.000000				27.300000 15978.000000
		26.538541 6964.000000					27.300000 12677.000000				27.400000 16351.000000
		26.634139 6830.000000					27.400000 12537.000000				27.500000 16153.000000
		26.729738 7087.000000					27.500000 12478.000000				27.600000 16153.000000
		26.825336 7040.000000					27.600000 12379.000000				27.700000 16036.000000
		26.920935 6821.000000					27.700000 12639.000000				27.800000 16065.000000
		27.016533 6708.000000					27.800000 12470.000000				27.900000 16032.000000
		27.112132 6900.000000					27.900000 12598.000000				28.000000 16007.000000
		27.207730 6887.000000					28.000000 12511.000000				28.100000 16339.000000
		27.303329 6915.000000					28.100000 12392.000000				28.200000 16234.000000
		27.398927 6770.000000					28.200000 12507.000000				28.300000 16441.000000
		27.494526 6884.000000					28.300000 12458.000000				28.400000 16350.000000
		27.590124 6802.000000					28.400000 12313.000000				28.500000 16238.000000
		27.685723 6996.000000					28.500000 12232.000000				28.600000 16204.000000
		27.781321 6890.000000					28.600000 12271.000000				28.700000 16505.000000
		27.876920 6897.000000					28.700000 12522.000000				28.800000 16313.000000
		27.972518 6740.000000					28.800000 12434.000000				28.900000 16367.000000
		28.068117 6782.000000					28.900000 12243.000000				29.000000 16312.000000
		28.163715 6789.000000					29.000000 12613.000000				29.100000 16361.000000
		28.259314 6826.000000					29.100000 12502.000000				29.200000 16424.000000
		28.354912 6755.000000					29.200000 12847.000000				29.300000 16316.000000
		28.450511 6854.000000					29.300000 12742.000000				29.400000 16315.000000
		28.546109 6864.000000					29.400000 12713.000000				29.500000 16283.000000
		28.641708 6749.000000					29.500000 12733.000000				29.600000 16347.000000
		28.737306 6813.000000					29.600000 12548.000000				29.700000 16337.000000
		28.832905 6889.000000					29.700000 12832.000000				29.800000 16611.000000
		28.928503 6791.000000					29.800000 12852.000000				29.900000 16418.000000
		29.024102 6731.000000					29.900000 12981.000000				30.000000 16331.000000
		29.119700 6761.000000					30.000000 12957.000000				30.100000 16685.000000
		29.215299 6813.000000					30.100000 13285.000000				30.200000 16855.000000
		29.310897 6868.000000					30.200000 13260.000000				30.300000 16734.000000
		29.406496 6670.000000					30.300000 13286.000000				30.400000 16568.000000
		29.502094 6782.000000					30.400000 13273.000000				30.500000 16833.000000
		29.597693 6598.000000					30.500000 13223.000000				30.600000 16832.000000
		29.693291 6744.000000					30.600000 13214.000000				30.700000 17015.000000
		29.788890 6758.000000					30.700000 13221.000000				30.800000 17090.000000
		29.884488 6806.000000					30.800000 13277.000000				30.900000 16961.000000
		29.980087 6786.000000					30.900000 13452.000000				31.000000 17067.000000
		30.075685 6870.000000					31.000000 13500.000000				31.100000 17066.000000
		30.171284 6828.000000					31.100000 13351.000000				31.200000 17211.000000
		30.266882 6906.000000					31.200000 13482.000000				31.300000 17438.000000
		30.362481 6696.000000					31.300000 13486.000000				31.400000 17180.000000
		30.458079 6773.000000					31.400000 13740.000000				31.500000 17076.000000
		30.553678 6600.000000					31.500000 13744.000000				31.600000 17278.000000
		30.649276 6718.000000					31.600000 13630.000000				31.700000 17275.000000
		30.744875 6798.000000					31.700000 13458.000000				31.800000 17331.000000
		30.840473 6759.000000					31.800000 13610.000000				31.900000 17192.000000
		30.936072 6712.000000					31.900000 13734.000000				32.000000 17265.000000
		31.031670 6868.000000					32.000000 13638.000000				32.100000 17699.000000
		31.127269 6788.000000					32.100000 13761.000000				32.200000 17292.000000
		31.222867 6536.000000					32.200000 13840.000000				32.300000 17548.000000
		31.318466 6599.000000					32.300000 13845.000000				32.400000 17511.000000
		31.414064 6696.000000					32.400000 13876.000000				32.500000 17552.000000
		31.509663 6693.000000					32.500000 14001.000000				32.600000 17637.000000
		31.605261 6646.000000					32.600000 14148.000000				32.700000 17974.000000
		31.700860 6824.000000					32.700000 14188.000000				32.800000 17863.000000
		31.796458 6716.000000					32.800000 14113.000000				32.900000 18017.000000
		31.892057 6842.000000					32.900000 14323.000000				33.000000 18002.000000
		31.987655 6581.000000					33.000000 14711.000000				33.100000 17862.000000
		32.083254 6791.000000					33.100000 14681.000000				33.200000 18039.000000
		32.178852 6730.000000					33.200000 14637.000000				33.300000 18327.000000
		32.274451 6712.000000					33.300000 14950.000000				33.400000 18481.000000
		32.370049 6849.000000					33.400000 15305.000000				33.500000 18448.000000
		32.465648 6625.000000					33.500000 15568.000000				33.600000 18667.000000
		32.561246 6872.000000					33.600000 15738.000000				33.700000 18548.000000
		32.656845 6733.000000					33.700000 16194.000000				33.800000 18852.000000
		32.752443 6722.000000					33.800000 16153.000000				33.900000 18663.000000
		32.848042 6760.000000					33.900000 16279.000000				34.000000 18744.000000
		32.943640 7000.000000					34.000000 16402.000000				34.100000 18774.000000
		33.039239 6897.000000					34.100000 16175.000000				34.200000 18608.000000
		33.134837 6890.000000					34.200000 16268.000000				34.300000 18886.000000
		33.230436 7014.000000					34.300000 16187.000000				34.400000 19012.000000
		33.326034 7232.000000					34.400000 16387.000000				34.500000 19284.000000
		33.421633 7394.000000					34.500000 16411.000000				34.600000 18972.000000
		33.517231 7500.000000					34.600000 16269.000000				34.700000 18762.000000
		33.612830 7715.000000					34.700000 16325.000000				34.800000 18948.000000
		33.708428 7667.000000					34.800000 16329.000000				34.900000 18838.000000
		33.804027 7649.000000					34.900000 16540.000000				35.000000 18978.000000
		33.899625 7474.000000					35.000000 16282.000000				35.100000 19368.000000
		33.995224 7374.000000					35.100000 16136.000000				35.200000 19254.000000
		34.090822 7504.000000					35.200000 16378.000000				35.300000 19038.000000
		34.186421 7268.000000					35.300000 16301.000000				35.400000 19209.000000
		34.282019 7227.000000					35.400000 16295.000000				35.500000 19118.000000
		34.377618 7199.000000					35.500000 16412.000000				35.600000 19469.000000
		34.473216 7103.000000					35.600000 16267.000000				35.700000 19275.000000
		34.568815 7147.000000					35.700000 16198.000000				35.800000 19374.000000
		34.664413 6997.000000					35.800000 16357.000000				35.900000 19590.000000
		34.760012 6984.000000					35.900000 16287.000000				36.000000 19514.000000
		34.855610 7021.000000					36.000000 16030.000000				36.100000 19755.000000
		34.951209 7016.000000					36.100000 16167.000000				36.200000 19645.000000
		35.046807 7077.000000					36.200000 15908.000000				36.300000 19531.000000
		35.142406 6951.000000					36.300000 16135.000000				36.400000 19480.000000
		35.238004 7033.000000					36.400000 15930.000000				36.500000 19699.000000
		35.333603 6919.000000					36.500000 15892.000000				36.600000 19922.000000
		35.429201 6857.000000					36.600000 15558.000000				36.700000 19548.000000
		35.524800 7025.000000					36.700000 15913.000000				36.800000 19486.000000
		35.620398 6974.000000					36.800000 15660.000000				36.900000 19125.000000
		35.715997 6976.000000					36.900000 15697.000000				37.000000 19279.000000
		35.811595 6986.000000					37.000000 15605.000000				37.100000 19068.000000
		35.907194 6888.000000					37.100000 15896.000000				37.200000 19048.000000
		36.002792 6794.000000					37.200000 15704.000000				37.300000 18947.000000
		36.098391 6670.000000					37.300000 15567.000000				37.400000 18821.000000
		36.193989 6573.000000					37.400000 15451.000000				37.500000 18787.000000
		36.289588 6555.000000					37.500000 15548.000000				37.600000 19046.000000
		36.385186 6839.000000					37.600000 15237.000000				37.700000 18684.000000
		36.480785 6748.000000					37.700000 15310.000000				37.800000 18592.000000
		36.576383 6751.000000					37.800000 15705.000000				37.900000 18660.000000
		36.671982 6770.000000					37.900000 15502.000000				38.000000 18718.000000
		36.767580 6753.000000					38.000000 15426.000000				38.100000 18435.000000
		36.863179 6733.000000					38.100000 15580.000000				38.200000 18519.000000
		36.958777 6693.000000					38.200000 15668.000000				38.300000 18832.000000
		37.054376 6662.000000					38.300000 15655.000000				38.400000 18549.000000
		37.149974 6694.000000					38.400000 15535.000000				38.500000 18570.000000
		37.245573 6569.000000					38.500000 15380.000000				38.600000 18401.000000
		37.341171 6572.000000					38.600000 15442.000000				38.700000 18287.000000
		37.436770 6683.000000					38.700000 15048.000000				38.800000 18417.000000
		37.532368 6742.000000					38.800000 15308.000000				38.900000 18357.000000
		37.627967 6693.000000					38.900000 15121.000000				39.000000 18219.000000
		37.723565 6727.000000					39.000000 15188.000000				39.100000 18448.000000
		37.819164 6802.000000					39.100000 14880.000000				39.200000 18302.000000
		37.914762 7050.000000					39.200000 14890.000000				39.300000 18381.000000
		38.010361 7164.000000					39.300000 15002.000000				39.400000 18182.000000
		38.105959 7131.000000					39.400000 15177.000000				39.500000 18121.000000
		38.201558 7023.000000					39.500000 14925.000000				39.600000 18085.000000
		38.297156 6915.000000					39.600000 14844.000000				39.700000 18338.000000
		38.392755 6930.000000					39.700000 15178.000000				39.800000 18207.000000
		38.488353 6961.000000					39.800000 14884.000000				39.900000 18026.000000
		38.583952 6974.000000					39.900000 15085.000000				40.000000 18191.000000
		38.679550 6772.000000					40.000000 15054.000000				40.100000 18397.000000
		38.775149 6874.000000					40.100000 15066.000000				40.200000 18108.000000
		38.870747 6727.000000					40.200000 15030.000000				40.300000 18072.000000
		38.966346 6917.000000					40.300000 14912.000000				40.400000 18386.000000
		39.061944 6858.000000					40.400000 15087.000000				40.500000 18292.000000
		39.157543 6961.000000					40.500000 15121.000000				40.600000 18010.000000
		39.253141 6827.000000					40.600000 15256.000000				40.700000 18133.000000
		39.348740 7032.000000					40.700000 15115.000000				40.800000 17981.000000
		39.444338 6675.000000					40.800000 15183.000000				40.900000 18451.000000
		39.539937 6757.000000					40.900000 15199.000000				41.000000 18061.000000
		39.635535 6734.000000					41.000000 15181.000000				41.100000 17814.000000
		39.731134 6849.000000					41.100000 15245.000000				41.200000 18092.000000
		39.826732 6837.000000					41.200000 15108.000000				41.300000 18151.000000
		39.922331 6840.000000					41.300000 15069.000000				41.400000 18202.000000
		40.017929 6747.000000					41.400000 15268.000000				41.500000 18142.000000
		40.113528 6831.000000					41.500000 15346.000000				41.600000 18142.000000
		40.209126 6871.000000					41.600000 15299.000000				41.700000 18177.000000
		40.304725 6897.000000					41.700000 15051.000000				41.800000 18285.000000
		40.400323 6868.000000					41.800000 15297.000000				41.900000 18144.000000
		40.495922 6886.000000					41.900000 15136.000000				42.000000 17997.000000
		40.591520 6912.000000					42.000000 15362.000000				42.100000 17993.000000
		40.687119 6782.000000					42.100000 15371.000000				42.200000 18133.000000
		40.782717 6904.000000					42.200000 15582.000000				42.300000 18444.000000
		40.878316 6832.000000					42.300000 15538.000000				42.400000 18176.000000
		40.973914 6731.000000					42.400000 15445.000000				42.500000 18193.000000
		41.069513 6931.000000					42.500000 15149.000000				42.600000 18383.000000
		41.165111 6834.000000					42.600000 15361.000000				42.700000 18113.000000
		41.260710 6743.000000					42.700000 15268.000000				42.800000 18411.000000
		41.356308 6913.000000					42.800000 15495.000000				42.900000 18265.000000
		41.451907 6909.000000					42.900000 15561.000000				43.000000 18352.000000
		41.547505 6736.000000					43.000000 15296.000000				43.100000 18370.000000
		41.643104 6773.000000					43.100000 15310.000000				43.200000 18386.000000
		41.738702 6804.000000					43.200000 15550.000000				43.300000 18057.000000
		41.834301 6774.000000					43.300000 15286.000000				43.400000 18495.000000
		41.929899 6849.000000					43.400000 15279.000000				43.500000 18343.000000
		42.025498 6921.000000					43.500000 15071.000000				43.600000 18404.000000
		42.121096 6710.000000					43.600000 15306.000000				43.700000 18475.000000
		42.216695 6876.000000					43.700000 15162.000000				43.800000 18523.000000
		42.312293 6808.000000					43.800000 15241.000000				43.900000 18408.000000
		42.407892 6800.000000					43.900000 15276.000000				44.000000 18768.000000
		42.503490 6867.000000					44.000000 15210.000000				44.100000 18920.000000
		42.599089 6794.000000					44.100000 15424.000000				44.200000 18951.000000
		42.694687 6741.000000					44.200000 16578.000000				44.300000 19771.000000
		42.790286 6743.000000					44.300000 19177.000000				44.400000 24456.000000
		42.885884 6737.000000					44.400000 24707.000000				44.500000 33000.000000
		42.981483 6859.000000					44.500000 24524.000000				44.600000 30726.000000
		43.077081 6727.000000					44.600000 19786.000000				44.700000 23730.000000
		43.172680 6897.000000					44.700000 16374.000000				44.800000 19553.000000
		43.268278 6794.000000					44.800000 15545.000000				44.900000 18806.000000
		43.363877 6673.000000					44.900000 15054.000000				45.000000 18425.000000
		43.459475 6819.000000					45.000000 15206.000000				45.100000 18442.000000
		43.555074 6757.000000					45.100000 15043.000000				45.200000 18605.000000
		43.650672 6840.000000					45.200000 15239.000000				45.300000 18474.000000
		43.746271 6725.000000					45.300000 15112.000000				45.400000 18296.000000
		43.841869 6630.000000					45.400000 14895.000000				45.500000 18584.000000
		43.937468 6777.000000					45.500000 15209.000000				45.600000 18599.000000
		44.033066 6699.000000					45.600000 15272.000000				45.700000 18539.000000
		44.128665 6789.000000					45.700000 15120.000000				45.800000 18246.000000
		44.224263 7103.000000					45.800000 15170.000000				45.900000 18560.000000
		44.319862 7632.000000					45.900000 14919.000000				46.000000 18647.000000
		44.415460 8210.000000					46.000000 15078.000000				46.100000 18662.000000
		44.511059 7606.000000					46.100000 15125.000000				46.200000 18534.000000
		44.606657 6927.000000					46.200000 15173.000000				46.300000 18790.000000
		44.702256 6716.000000					46.300000 15063.000000				46.400000 18353.000000
		44.797854 6705.000000					46.400000 14903.000000				46.500000 18641.000000
		44.893453 6643.000000					46.500000 15027.000000				46.600000 18667.000000
		44.989051 6619.000000					46.600000 14895.000000				46.700000 18563.000000
		45.084650 6483.000000					46.700000 15283.000000				46.800000 18879.000000
		45.180248 6548.000000					46.800000 15184.000000				46.900000 18581.000000
		45.275847 6505.000000					46.900000 15088.000000				47.000000 18368.000000
		45.371445 6534.000000					47.000000 15291.000000				47.100000 18489.000000
		45.467044 6534.000000					47.100000 15062.000000				47.200000 18556.000000
		45.562642 6548.000000					47.200000 14937.000000				47.300000 18607.000000
		45.658241 6398.000000					47.300000 14960.000000				47.400000 18828.000000
		45.753839 6404.000000					47.400000 15084.000000				47.500000 18439.000000
		45.849438 6571.000000					47.500000 15193.000000				47.600000 18947.000000
		45.945036 6382.000000					47.600000 15132.000000				47.700000 18696.000000
		46.040635 6400.000000					47.700000 14985.000000				47.800000 18769.000000
		46.136233 6241.000000					47.800000 14916.000000				47.900000 18386.000000
		46.231832 6382.000000					47.900000 15021.000000				48.000000 18608.000000
		46.327430 6449.000000					48.000000 15141.000000				48.100000 18323.000000
		46.423029 6307.000000					48.100000 15149.000000				48.200000 18552.000000
		46.518627 6362.000000					48.200000 14935.000000				48.300000 18462.000000
		46.614226 6443.000000					48.300000 15136.000000				48.400000 18586.000000
		46.709824 6374.000000					48.400000 15188.000000				48.500000 18794.000000
		46.805423 6356.000000					48.500000 15050.000000				48.600000 18619.000000
		46.901021 6376.000000					48.600000 15178.000000				48.700000 18364.000000
		46.996620 6418.000000					48.700000 15135.000000				48.800000 18688.000000
		47.092218 6439.000000					48.800000 15482.000000				48.900000 18790.000000
		47.187817 6456.000000					48.900000 14701.000000				49.000000 18723.000000
		47.283415 6295.000000					49.000000 15150.000000				49.100000 18793.000000
		47.379014 6436.000000					49.100000 14982.000000				49.200000 18739.000000
		47.474612 6288.000000					49.200000 15090.000000				49.300000 18782.000000
		47.570211 6375.000000					49.300000 15038.000000				49.400000 18613.000000
		47.665809 6387.000000					49.400000 15118.000000				49.500000 18563.000000
		47.761408 6569.000000					49.500000 15338.000000				49.600000 18633.000000
		47.857006 6461.000000					49.600000 15111.000000				49.700000 18503.000000
		47.952605 6355.000000					49.700000 15107.000000				49.800000 18556.000000
		48.048203 6317.000000					49.800000 15331.000000				49.900000 18515.000000
		48.143802 6444.000000					49.900000 15161.000000				50.000000 18539.000000
		48.239400 6298.000000					50.000000 15343.000000				50.100000 18699.000000
		48.334999 6259.000000					50.100000 15146.000000				50.200000 18474.000000
		48.430597 6421.000000					50.200000 15169.000000				50.300000 18603.000000
		48.526196 6419.000000					50.300000 15358.000000				50.400000 18602.000000
		48.621794 6376.000000					50.400000 15302.000000				50.500000 18562.000000
		48.717393 6384.000000					50.500000 15548.000000				50.600000 18566.000000
		48.812991 6254.000000					50.600000 15171.000000				50.700000 18376.000000
		48.908590 6385.000000					50.700000 15382.000000				50.800000 18391.000000
		49.004188 6462.000000					50.800000 15320.000000				50.900000 18357.000000
		49.099787 6278.000000					50.900000 15306.000000				51.000000 18535.000000
		49.195385 6359.000000					51.000000 15182.000000				51.100000 18628.000000
		49.290984 6314.000000					51.100000 15274.000000				51.200000 18605.000000
		49.386582 6203.000000					51.200000 15187.000000				51.300000 18569.000000
		49.482181 6427.000000					51.300000 15321.000000				51.400000 18906.000000
		49.577779 6393.000000					51.400000 15275.000000				51.500000 18956.000000
		49.673378 6329.000000					51.500000 16007.000000				51.600000 19021.000000
		49.768976 6403.000000					51.600000 16379.000000				51.700000 20120.000000
		49.864575 6495.000000					51.700000 18017.000000				51.800000 23325.000000
		49.960173 6441.000000					51.800000 19320.000000				51.900000 24984.000000
		50.055772 6243.000000					51.900000 18516.000000				52.000000 22965.000000
		50.151370 6190.000000					52.000000 17279.000000				52.100000 20592.000000
		50.246969 6356.000000					52.100000 15769.000000				52.200000 19146.000000
		50.342567 6337.000000					52.200000 15665.000000				52.300000 18882.000000
		50.438166 6307.000000					52.300000 15426.000000				52.400000 18685.000000
		50.533764 6369.000000					52.400000 15427.000000				52.500000 18916.000000
		50.629363 6228.000000					52.500000 15385.000000				52.600000 18610.000000
		50.724961 6255.000000					52.600000 15383.000000				52.700000 18529.000000
		50.820560 6380.000000					52.700000 15435.000000				52.800000 18651.000000
		50.916158 6337.000000					52.800000 15273.000000				52.900000 18482.000000
		51.011757 6421.000000					52.900000 15342.000000				53.000000 18567.000000
		51.107355 6291.000000					53.000000 15346.000000				53.100000 18640.000000
		51.202954 6274.000000					53.100000 15444.000000				53.200000 18723.000000
		51.298552 6386.000000					53.200000 15452.000000				53.300000 18503.000000
		51.394151 6208.000000					53.300000 15442.000000				53.400000 18702.000000
		51.489749 6290.000000					53.400000 15339.000000				53.500000 18570.000000
		51.585348 6344.000000					53.500000 15501.000000				53.600000 18719.000000
		51.680946 6796.000000					53.600000 15418.000000				53.700000 18655.000000
		51.776545 7063.000000					53.700000 15721.000000				53.800000 18650.000000
		51.872143 6789.000000					53.800000 15340.000000				53.900000 18699.000000
		51.967742 6474.000000					53.900000 15385.000000				54.000000 18670.000000
		52.063340 6312.000000					54.000000 15522.000000				54.100000 18714.000000
		52.158939 6196.000000					54.100000 15435.000000				54.200000 18808.000000
		52.254537 6223.000000					54.200000 15390.000000				54.300000 18862.000000
		52.350136 6401.000000					54.300000 15690.000000				54.400000 18842.000000
		52.445734 6218.000000					54.400000 15427.000000				54.500000 18715.000000
		52.541333 6350.000000					54.500000 15259.000000				54.600000 18727.000000
		52.636931 6195.000000					54.600000 15355.000000				54.700000 18531.000000
		52.732530 6250.000000					54.700000 15577.000000				54.800000 18596.000000
		52.828128 6370.000000					54.800000 15594.000000				54.900000 18382.000000
		52.923727 6345.000000					54.900000 15464.000000				55.000000 18827.000000
		53.019325 6178.000000					55.000000 15531.000000				55.100000 18603.000000
		53.114924 6155.000000					55.100000 15573.000000				55.200000 18586.000000
		53.210522 6327.000000					55.200000 15516.000000				55.300000 18779.000000
		53.306121 6331.000000					55.300000 15383.000000				55.400000 18730.000000
		53.401719 6170.000000					55.400000 15571.000000				55.500000 18665.000000
		53.497318 6075.000000					55.500000 15499.000000				55.600000 18817.000000
		53.592916 6087.000000					55.600000 15728.000000				55.700000 18781.000000
		53.688515 6059.000000					55.700000 15477.000000				55.800000 18891.000000
		53.784113 6160.000000					55.800000 15438.000000				55.900000 18859.000000
		53.879712 6249.000000					55.900000 15681.000000				56.000000 19087.000000
		53.975310 6244.000000					56.000000 15736.000000				56.100000 18899.000000
		54.070909 6092.000000					56.100000 15706.000000				56.200000 18910.000000
		54.166507 6212.000000					56.200000 15702.000000				56.300000 18941.000000
		54.262106 6134.000000					56.300000 15651.000000				56.400000 19082.000000
		54.357704 6115.000000					56.400000 15721.000000				56.500000 18722.000000
		54.453303 6324.000000					56.500000 15645.000000				56.600000 18807.000000
		54.548901 6195.000000					56.600000 15809.000000				56.700000 19147.000000
		54.644500 6157.000000					56.700000 15642.000000				56.800000 18835.000000
		54.740098 6076.000000					56.800000 15565.000000				56.900000 18931.000000
		54.835697 6062.000000					56.900000 16138.000000				57.000000 19017.000000
		54.931295 6178.000000					57.000000 15640.000000				57.100000 19076.000000
		55.026894 6103.000000					57.100000 15857.000000				57.200000 19117.000000
		55.122492 6034.000000					57.200000 15672.000000				57.300000 18691.000000
		55.218091 6193.000000					57.300000 15759.000000				57.400000 19073.000000
		55.313689 6100.000000					57.400000 16017.000000				57.500000 19079.000000
		55.409288 6221.000000					57.500000 15957.000000				57.600000 19225.000000
		55.504886 6210.000000					57.600000 15739.000000				57.700000 19035.000000
		55.600485 6150.000000					57.700000 15902.000000				57.800000 19226.000000
		55.696083 6066.000000					57.800000 15791.000000				57.900000 19233.000000
		55.791682 6126.000000					57.900000 15941.000000				58.000000 19306.000000
		55.887280 6099.000000					58.000000 15847.000000				58.100000 19076.000000
		55.982879 6007.000000					58.100000 15999.000000				58.200000 19242.000000
		56.078477 6158.000000					58.200000 15939.000000				58.300000 19107.000000
		56.174076 6087.000000					58.300000 16054.000000				58.400000 19172.000000
		56.269674 6151.000000					58.400000 16074.000000				58.500000 19312.000000
		56.365273 5993.000000					58.500000 16257.000000				58.600000 19376.000000
		56.460871 6011.000000					58.600000 16111.000000				58.700000 19428.000000
		56.556470 5993.000000					58.700000 16116.000000				58.800000 19578.000000
		56.652068 6032.000000					58.800000 16469.000000				58.900000 19442.000000
		56.747667 6012.000000					58.900000 16448.000000				59.000000 19471.000000
		56.843265 5849.000000					59.000000 16754.000000				59.100000 19419.000000
		56.938864 6084.000000					59.100000 16673.000000				59.200000 19809.000000
		57.034462 6083.000000					59.200000 16688.000000				59.300000 19764.000000
		57.130061 6118.000000					59.300000 16711.000000				59.400000 19476.000000
		57.225659 6115.000000					59.400000 16908.000000				59.500000 19442.000000
		57.321258 6033.000000					59.500000 16910.000000				59.600000 19498.000000
		57.416856 6230.000000					59.600000 17169.000000				59.700000 19653.000000
		57.512455 6082.000000					59.700000 17268.000000				59.800000 19697.000000
		57.608053 6199.000000					59.800000 17270.000000				59.900000 19721.000000
		57.703652 6038.000000					59.900000 17957.000000				60.000000 20076.000000
		57.799250 6061.000000					60.000000 17934.000000				60.100000 19936.000000
		57.894849 6108.000000					60.100000 18192.000000				60.200000 19956.000000
		57.990447 6194.000000					60.200000 18030.000000				60.300000 20001.000000
		58.086046 6095.000000					60.300000 17975.000000				60.400000 20135.000000
		58.181644 6158.000000					60.400000 18274.000000				60.500000 19910.000000
		58.277243 6113.000000					60.500000 17933.000000				60.600000 20108.000000
		58.372841 6106.000000					60.600000 17800.000000				60.700000 19981.000000
		58.468440 6110.000000					60.700000 17949.000000				60.800000 20255.000000
		58.564038 6162.000000					60.800000 17556.000000				60.900000 19900.000000
		58.659637 6097.000000					60.900000 17739.000000				61.000000 19935.000000
		58.755235 6203.000000					61.000000 17559.000000				61.100000 19938.000000
		58.850834 6052.000000					61.100000 17719.000000				61.200000 20219.000000
		58.946432 6169.000000					61.200000 17319.000000				61.300000 20226.000000
		59.042031 6072.000000					61.300000 17385.000000				61.400000 20169.000000
		59.137629 6074.000000					61.400000 17334.000000				61.500000 20056.000000
		59.233228 6050.000000					61.500000 17306.000000				61.600000 19928.000000
		59.328826 6180.000000					61.600000 17085.000000				61.700000 19835.000000
		59.424425 6162.000000					61.700000 17026.000000				61.800000 19653.000000
		59.520023 6242.000000					61.800000 17155.000000				61.900000 19544.000000
		59.615622 6421.000000					61.900000 17187.000000				62.000000 19774.000000
		59.711220 6650.000000					62.000000 17291.000000				62.100000 19656.000000
		59.806819 6695.000000					62.100000 17175.000000				62.200000 19667.000000
		59.902417 6706.000000					62.200000 16946.000000				62.300000 19514.000000
		59.998016 6751.000000					62.300000 16875.000000				62.400000 19546.000000
		60.093614 6778.000000					62.400000 17047.000000				62.500000 19289.000000
		60.189213 6885.000000					62.500000 16777.000000				62.600000 19550.000000
		60.284811 6733.000000					62.600000 17063.000000				62.700000 19340.000000
		60.380410 6866.000000					62.700000 16630.000000				62.800000 19225.000000
		60.476008 6635.000000					62.800000 16962.000000				62.900000 19235.000000
		60.571607 6482.000000					62.900000 16693.000000				63.000000 19194.000000
		60.667205 6419.000000					63.000000 16866.000000				63.100000 19047.000000
		60.762804 6611.000000					63.100000 16708.000000				63.200000 19412.000000
		60.858402 6548.000000					63.200000 16336.000000				63.300000 18995.000000
		60.954001 6428.000000					63.300000 16609.000000				63.400000 19086.000000
		61.049599 6578.000000					63.400000 16363.000000				63.500000 18891.000000
		61.145198 6369.000000					63.500000 16720.000000				63.600000 18915.000000
		61.240796 6390.000000					63.600000 16503.000000				63.700000 18998.000000
		61.336395 6550.000000					63.700000 16557.000000				63.800000 19169.000000
		61.431993 6342.000000					63.800000 16646.000000				63.900000 18946.000000
		61.527592 6245.000000					63.900000 16531.000000				64.000000 18865.000000
		61.623190 6151.000000					64.000000 16402.000000				64.100000 18616.000000
		61.718789 6184.000000					64.100000 16595.000000				64.200000 18934.000000
		61.814387 6113.000000					64.200000 16390.000000				64.300000 18896.000000
		61.909986 6154.000000					64.300000 16263.000000				64.400000 18942.000000
		62.005584 6182.000000					64.400000 16591.000000				64.500000 18858.000000
		62.101183 6094.000000					64.500000 16597.000000				64.600000 18462.000000
		62.196781 6136.000000					64.600000 16387.000000				64.700000 18944.000000
		62.292380 6055.000000					64.700000 16423.000000				64.800000 18710.000000
		62.387978 5931.000000					64.800000 16332.000000				64.900000 18749.000000
		62.483577 6036.000000					64.900000 16366.000000				65.000000 18510.000000
		62.579175 5882.000000					65.000000 16234.000000				65.100000 18869.000000
		62.674774 6073.000000					65.100000 16369.000000				65.200000 18386.000000
		62.770372 6003.000000					65.200000 16576.000000				65.300000 18633.000000
		62.865971 5980.000000					65.300000 16440.000000				65.400000 18509.000000
		62.961569 5870.000000					65.400000 16377.000000				65.500000 18623.000000
		63.057168 5862.000000					65.500000 16282.000000				65.600000 18494.000000
		63.152766 5856.000000					65.600000 16264.000000				65.700000 18579.000000
		63.248365 5930.000000					65.700000 16240.000000				65.800000 18421.000000
		63.343963 5984.000000					65.800000 16106.000000				65.900000 18323.000000
		63.439562 5876.000000					65.900000 15993.000000				66.000000 18384.000000
		63.535160 5815.000000					66.000000 16530.000000				66.100000 18197.000000
		63.630759 5787.000000					66.100000 16104.000000				66.200000 18444.000000
		63.726357 5859.000000					66.200000 15950.000000				66.300000 18261.000000
		63.821956 5769.000000					66.300000 16187.000000				66.400000 18291.000000
		63.917554 5777.000000					66.400000 16339.000000				66.500000 18169.000000
		64.013153 5829.000000					66.500000 16243.000000				66.600000 18012.000000
		64.108751 5785.000000					66.600000 16069.000000				66.700000 18089.000000
		64.204350 5784.000000					66.700000 15988.000000				66.800000 18052.000000
		64.299948 5682.000000					66.800000 16156.000000				66.900000 18060.000000
		64.395547 5826.000000					66.900000 16040.000000				67.000000 18231.000000
		64.491145 5661.000000					67.000000 16098.000000				67.100000 17984.000000
		64.586744 5701.000000					67.100000 15957.000000				67.200000 18179.000000
		64.682342 5695.000000					67.200000 16278.000000				67.300000 17997.000000
		64.777941 5791.000000					67.300000 15964.000000				67.400000 18073.000000
		64.873539 5634.000000					67.400000 16160.000000				67.500000 17733.000000
		64.969138 5697.000000					67.500000 16049.000000				67.600000 18071.000000
		65.064736 5720.000000					67.600000 16037.000000				67.700000 18090.000000
		65.160335 5862.000000					67.700000 15844.000000				67.800000 17796.000000
		65.255933 5692.000000					67.800000 16004.000000				67.900000 17575.000000
		65.351532 5668.000000					67.900000 15915.000000				68.000000 17807.000000
		65.447130 5640.000000					68.000000 16024.000000				68.100000 18092.000000
		65.542729 5820.000000					68.100000 15933.000000				68.200000 18005.000000
		65.638327 5747.000000					68.200000 15963.000000				68.300000 17454.000000
		65.733926 5723.000000					68.300000 16223.000000				68.400000 17817.000000
		65.829524 5716.000000					68.400000 15805.000000				68.500000 17515.000000
		65.925123 5680.000000					68.500000 15975.000000				68.600000 17565.000000
		66.020721 5688.000000					68.600000 16068.000000				68.700000 17749.000000
		66.116320 5658.000000					68.700000 15836.000000				68.800000 17709.000000
		66.211918 5624.000000					68.800000 15941.000000				68.900000 17695.000000
		66.307517 5635.000000					68.900000 15757.000000				69.000000 17651.000000
		66.403115 5639.000000					69.000000 16102.000000				69.100000 18027.000000
		66.498714 5645.000000					69.100000 15872.000000				69.200000 17664.000000
		66.594312 5698.000000					69.200000 15936.000000				69.300000 17711.000000
		66.689911 5548.000000					69.300000 16041.000000				69.400000 17667.000000
		66.785509 5452.000000					69.400000 16144.000000				69.500000 17410.000000
		66.881108 5473.000000					69.500000 15962.000000				69.600000 17493.000000
		66.976706 5489.000000					69.600000 15915.000000				69.700000 17456.000000
		67.072305 5696.000000					69.700000 16017.000000				69.800000 17604.000000
		67.167903 5483.000000					69.800000 16041.000000				69.900000 17543.000000
		67.263502 5436.000000					69.900000 16032.000000				70.000000 17796.000000
		67.359100 5574.000000					70.000000 15923.000000				70.100000 17483.000000
		67.454699 5536.000000					70.100000 16038.000000				70.200000 17490.000000
		67.550297 5435.000000					70.200000 16137.000000				70.300000 17558.000000
		67.645896 5580.000000					70.300000 15816.000000				70.400000 17619.000000
		67.741494 5475.000000					70.400000 15981.000000				70.500000 17583.000000
		67.837093 5502.000000					70.500000 16042.000000				70.600000 17524.000000
		67.932691 5433.000000					70.600000 16265.000000				70.700000 17697.000000
		68.028290 5529.000000					70.700000 16250.000000				70.800000 17800.000000
		68.123888 5350.000000					70.800000 16170.000000				70.900000 17432.000000
		68.219487 5512.000000					70.900000 16177.000000				71.000000 17593.000000
		68.315085 5475.000000					71.000000 16322.000000				71.100000 17628.000000
		68.410684 5612.000000					71.100000 16009.000000				71.200000 17479.000000
		68.506282 5542.000000					71.200000 16392.000000				71.300000 17393.000000
		68.601881 5398.000000					71.300000 16193.000000				71.400000 17744.000000
		68.697479 5489.000000					71.400000 16422.000000				71.500000 17358.000000
		68.793078 5519.000000					71.500000 16536.000000				71.600000 17791.000000
		68.888676 5405.000000					71.600000 16237.000000				71.700000 17618.000000
		68.984275 5392.000000					71.700000 16262.000000				71.800000 17413.000000
		69.079873 5459.000000					71.800000 16081.000000				71.900000 17515.000000
		69.175472 5536.000000					71.900000 16295.000000				72.000000 17652.000000
		69.271070 5454.000000					72.000000 16168.000000				72.100000 17318.000000
		69.366669 5380.000000					72.100000 16261.000000				72.200000 17461.000000
		69.462267 5453.000000					72.200000 16259.000000				72.300000 17590.000000
		69.557866 5384.000000					72.300000 16185.000000				72.400000 17309.000000
		69.653464 5233.000000					72.400000 16361.000000				72.500000 17214.000000
		69.749063 5578.000000					72.500000 16216.000000				72.600000 17474.000000
		69.844661 5395.000000					72.600000 16263.000000				72.700000 17508.000000
		69.940260 5282.000000					72.700000 16361.000000				72.800000 17236.000000
		70.035858 5354.000000					72.800000 16050.000000				72.900000 17235.000000
		70.131457 5447.000000					72.900000 16140.000000				73.000000 17437.000000
		70.227055 5334.000000					73.000000 16094.000000				73.100000 17418.000000
		70.322654 5457.000000					73.100000 15836.000000				73.200000 17407.000000
		70.418252 5365.000000					73.200000 16191.000000				73.300000 17351.000000
		70.513851 5392.000000					73.300000 15913.000000				73.400000 17397.000000
		70.609449 5283.000000					73.400000 16026.000000				73.500000 17137.000000
		70.705048 5416.000000					73.500000 16003.000000				73.600000 17220.000000
		70.800646 5304.000000					73.600000 15954.000000				73.700000 17379.000000
		70.896245 5459.000000					73.700000 15878.000000				73.800000 17292.000000
		70.991843 5689.000000					73.800000 16049.000000				73.900000 17080.000000
		71.087442 5442.000000					73.900000 15957.000000				74.000000 17506.000000
		71.183040 5456.000000					74.000000 15736.000000				74.100000 17197.000000
		71.278639 5450.000000					74.100000 16076.000000				74.200000 17269.000000
		71.374237 5430.000000					74.200000 15806.000000				74.300000 17172.000000
		71.469836 5516.000000					74.300000 16078.000000				74.400000 17104.000000
		71.565434 5293.000000					74.400000 16108.000000				74.500000 17440.000000
		71.661033 5300.000000					74.500000 16000.000000				74.600000 16993.000000
		71.756631 5255.000000					74.600000 15859.000000				74.700000 16903.000000
		71.852230 5418.000000					74.700000 15746.000000				74.800000 17005.000000
		71.947828 5378.000000					74.800000 15933.000000				74.900000 17389.000000
		72.043427 5300.000000					74.900000 15931.000000				75.000000 16990.000000
		72.139025 5285.000000					75.000000 15872.000000				75.100000 17284.000000
		72.234624 5201.000000					75.100000 15981.000000				75.200000 17249.000000
		72.330222 5202.000000					75.200000 16117.000000				75.300000 17228.000000
		72.425821 5183.000000					75.300000 15935.000000				75.400000 17281.000000
		72.521419 5352.000000					75.400000 15938.000000				75.500000 17257.000000
		72.617018 5231.000000					75.500000 15883.000000				75.600000 17183.000000
		72.712616 5344.000000					75.600000 15987.000000				75.700000 16898.000000
		72.808215 5400.000000					75.700000 15991.000000				75.800000 17258.000000
		72.903813 5204.000000					75.800000 15855.000000				75.900000 16929.000000
		72.999412 5160.000000					75.900000 16046.000000				76.000000 17184.000000
		73.095010 5154.000000					76.000000 16213.000000				76.100000 17271.000000
		73.190609 5257.000000					76.100000 16447.000000				76.200000 17626.000000
		73.286207 5264.000000					76.200000 17064.000000				76.300000 18893.000000
		73.381806 5208.000000					76.300000 17854.000000				76.400000 19995.000000
		73.477404 5263.000000					76.400000 17736.000000				76.500000 19150.000000
		73.573003 5311.000000					76.500000 17134.000000				76.600000 19067.000000
		73.668601 5222.000000					76.600000 16903.000000				76.700000 17872.000000
		73.764200 5280.000000					76.700000 16271.000000				76.800000 17291.000000
		73.859798 5289.000000					76.800000 16190.000000				76.900000 17015.000000
		73.955397 5252.000000					76.900000 15875.000000				77.000000 17128.000000
		74.050995 5269.000000					77.000000 15987.000000				77.100000 16925.000000
		74.146594 5178.000000					77.100000 16075.000000				77.200000 17087.000000
		74.242192 5292.000000					77.200000 15769.000000				77.300000 17129.000000
		74.337791 5162.000000					77.300000 15903.000000				77.400000 17071.000000
		74.433389 5124.000000					77.400000 15948.000000				77.500000 17027.000000
		74.528988 5112.000000					77.500000 15926.000000				77.600000 16751.000000
		74.624586 5303.000000					77.600000 15700.000000				77.700000 17107.000000
		74.720185 5213.000000					77.700000 15635.000000				77.800000 17037.000000
		74.815783 5283.000000					77.800000 15603.000000				77.900000 16964.000000
		74.911382 5095.000000					77.900000 15842.000000				78.000000 16700.000000
		75.006980 5095.000000					78.000000 15709.000000				78.100000 16822.000000
		75.102579 5306.000000					78.100000 15617.000000				78.200000 16896.000000
		75.198177 5076.000000					78.200000 15965.000000				78.300000 16881.000000
		75.293776 5176.000000					78.300000 16153.000000				78.400000 16781.000000
		75.389374 5213.000000					78.400000 15902.000000				78.500000 16875.000000
		75.484973 5050.000000					78.500000 15911.000000				78.600000 17113.000000
		75.580571 5152.000000					78.600000 15869.000000				78.700000 16866.000000
		75.676170 5229.000000					78.700000 15671.000000				78.800000 17088.000000
		75.771768 5092.000000					78.800000 15389.000000				78.900000 16990.000000
		75.867367 5271.000000					78.900000 15989.000000				79.000000 16754.000000
		75.962965 5130.000000					79.000000 15994.000000				79.100000 16872.000000
		76.058564 5123.000000					79.100000 15683.000000				79.200000 16993.000000
		76.154162 5130.000000					79.200000 15707.000000				79.300000 16987.000000
		76.249761 5260.000000					79.300000 15978.000000				79.400000 16886.000000
		76.345359 5253.000000					79.400000 15885.000000				79.500000 16880.000000
		76.440958 5238.000000					79.500000 15643.000000				79.600000 16777.000000
		76.536556 5266.000000					79.600000 15862.000000				79.700000 16901.000000
		76.632155 5123.000000					79.700000 15718.000000				79.800000 16864.000000
		76.727753 5125.000000					79.800000 15826.000000				79.900000 16867.000000
		76.823352 5138.000000					79.900000 15740.000000				80.000000 16928.000000
		76.918950 5103.000000					80.000000 15673.000000				80.100000 16924.000000
		77.014549 5124.000000					80.100000 15711.000000				80.200000 16805.000000
		77.110147 5100.000000					80.200000 15665.000000				80.300000 16771.000000
		77.205746 4977.000000					80.300000 15954.000000				80.400000 16733.000000
		77.301344 5039.000000					80.400000 15782.000000				80.500000 16843.000000
		77.396943 4988.000000					80.500000 15718.000000				80.600000 16924.000000
		77.492541 5002.000000					80.600000 15718.000000				80.700000 16847.000000
		77.588140 5005.000000					80.700000 15593.000000				80.800000 16866.000000
		77.683738 4995.000000					80.800000 15627.000000				80.900000 16715.000000
		77.779337 5001.000000					80.900000 15847.000000				81.000000 16855.000000
		77.874935 4988.000000					81.000000 15737.000000				81.100000 16867.000000
		77.970534 4907.000000					81.100000 15668.000000				81.200000 16809.000000
		78.066132 5059.000000					81.200000 15869.000000				81.300000 16886.000000
		78.161731 4907.000000					81.300000 15941.000000				81.400000 16822.000000
		78.257329 4996.000000					81.400000 15695.000000				81.500000 16667.000000
		78.352928 4990.000000					81.500000 15879.000000				81.600000 16850.000000
		78.448526 4934.000000					81.600000 15719.000000				81.700000 16858.000000
		78.544125 4919.000000					81.700000 15763.000000				81.800000 16820.000000
		78.639723 4903.000000					81.800000 15765.000000				81.900000 16827.000000
		78.735322 4883.000000					81.900000 15681.000000				82.000000 16749.000000
		78.830920 4829.000000					82.000000 15741.000000				82.100000 16621.000000
		78.926519 4955.000000					82.100000 15879.000000				82.200000 16796.000000
		79.022117 5023.000000					82.200000 15647.000000				82.300000 16742.000000
		79.117716 4981.000000					82.300000 15865.000000				82.400000 16947.000000
		79.213314 4829.000000					82.400000 15709.000000				82.500000 16899.000000
		79.308913 4916.000000					82.500000 15563.000000				82.600000 16761.000000
		79.404511 4794.000000					82.600000 15615.000000				82.700000 16850.000000
		79.500110 4903.000000					82.700000 15722.000000				82.800000 16622.000000
		79.595708 4909.000000					82.800000 15774.000000				82.900000 16413.000000
		79.691307 4930.000000					82.900000 15577.000000				83.000000 16553.000000
		79.786905 4936.000000					83.000000 16056.000000				83.100000 16804.000000
		79.882504 4915.000000					83.100000 15893.000000				83.200000 16609.000000
		79.978102 4941.000000					83.200000 15571.000000				83.300000 16972.000000
		80.073701 4909.000000					83.300000 15777.000000				83.400000 16328.000000
		80.169299 4853.000000					83.400000 15505.000000				83.500000 16644.000000
		80.264898 5020.000000					83.500000 15799.000000				83.600000 16662.000000
		80.360496 5065.000000					83.600000 15581.000000				83.700000 16544.000000
		80.456095 4917.000000					83.700000 15863.000000				83.800000 16608.000000
		80.551693 4949.000000					83.800000 15849.000000				83.900000 16703.000000
		80.647292 4897.000000					83.900000 15912.000000				84.000000 16488.000000
		80.742890 4875.000000					84.000000 15730.000000				84.100000 16496.000000
		80.838489 4852.000000					84.100000 15759.000000				84.200000 16481.000000
		80.934087 4930.000000					84.200000 15791.000000				84.300000 16703.000000
		81.029686 4854.000000					84.300000 15513.000000				84.400000 16312.000000
		81.125284 4934.000000					84.400000 15644.000000				84.500000 16452.000000
		81.220883 4937.000000					84.500000 15780.000000				84.600000 16553.000000
		81.316481 4968.000000					84.600000 15398.000000				84.700000 16497.000000
		81.412080 5188.000000					84.700000 15545.000000				84.800000 16460.000000
		81.507678 4919.000000					84.800000 15636.000000				84.900000 16501.000000
		81.603277 5050.000000					84.900000 15874.000000				85.000000 16408.000000
		81.698875 5050.000000					85.000000 15899.000000				85.100000 16564.000000
		81.794474 4999.000000					85.100000 15464.000000				85.200000 16662.000000
		81.890072 4988.000000					85.200000 15720.000000				85.300000 16137.000000
		81.985671 4961.000000					85.300000 15675.000000				85.400000 16555.000000
		82.081269 4985.000000					85.400000 15843.000000				85.500000 16362.000000
		82.176868 5010.000000					85.500000 15569.000000				85.600000 16423.000000
		82.272466 5021.000000					85.600000 15628.000000				85.700000 16495.000000
		82.368065 4991.000000					85.700000 15510.000000				85.800000 16299.000000
		82.463663 4982.000000					85.800000 15605.000000				85.900000 16566.000000
		82.559262 4954.000000					85.900000 15591.000000				86.000000 16570.000000
		82.654860 4999.000000					86.000000 15748.000000				86.100000 16348.000000
		82.750459 5048.000000					86.100000 15751.000000				86.200000 16422.000000
		82.846057 5080.000000					86.200000 15710.000000				86.300000 16529.000000
		82.941656 5031.000000					86.300000 15595.000000				86.400000 16435.000000
		83.037254 4940.000000					86.400000 15761.000000				86.500000 16365.000000
		83.132853 4952.000000					86.500000 15552.000000				86.600000 16391.000000
		83.228451 5059.000000					86.600000 15691.000000				86.700000 16457.000000
		83.324050 4976.000000					86.700000 15945.000000				86.800000 16354.000000
		83.419648 4954.000000					86.800000 15849.000000				86.900000 16432.000000
		83.515247 4943.000000					86.900000 15642.000000				87.000000 16717.000000
		83.610845 4970.000000					87.000000 15791.000000				87.100000 16586.000000
		83.706444 4980.000000					87.100000 15651.000000				87.200000 16275.000000
		83.802042 4827.000000					87.200000 15786.000000				87.300000 16378.000000
		83.897641 4911.000000					87.300000 15780.000000				87.400000 16517.000000
		83.993239 5014.000000					87.400000 15852.000000				87.500000 16408.000000
		84.088838 4755.000000					87.500000 15568.000000				87.600000 16408.000000
		84.184436 4919.000000					87.600000 15762.000000				87.700000 16369.000000
		84.280035 4858.000000					87.700000 15442.000000				87.800000 16385.000000
		84.375633 4959.000000					87.800000 15880.000000				87.900000 16317.000000
		84.471232 4999.000000					87.900000 15684.000000				88.000000 16397.000000
		84.566830 4930.000000					88.000000 15552.000000				88.100000 16585.000000
		84.662429 4860.000000					88.100000 15669.000000				88.200000 16374.000000
		84.758027 4829.000000					88.200000 15934.000000				88.300000 16571.000000
		84.853626 4879.000000					88.300000 15888.000000				88.400000 16169.000000
		84.949224 4981.000000					88.400000 16003.000000				88.500000 16406.000000
		85.044823 4932.000000					88.500000 15941.000000				88.600000 16318.000000
		85.140421 4843.000000					88.600000 15885.000000				88.700000 16402.000000
		85.236020 4930.000000					88.700000 15728.000000				88.800000 16295.000000
		85.331618 4874.000000					88.800000 15543.000000				88.900000 16143.000000
		85.427217 4958.000000					88.900000 15865.000000				89.000000 16516.000000
		85.522815 4880.000000					89.000000 15784.000000				89.100000 16264.000000
		85.618414 4880.000000					89.100000 15852.000000				89.200000 16537.000000
		85.714012 4928.000000					89.200000 15895.000000				89.300000 16340.000000
		85.809611 4862.000000					89.300000 15771.000000				89.400000 16355.000000
		85.905209 4849.000000					89.400000 15758.000000				89.500000 16274.000000
		86.000808 4882.000000					89.500000 15836.000000				89.600000 16342.000000
		86.096406 4920.000000					89.600000 15406.000000				89.700000 16360.000000
		86.192005 4905.000000					89.700000 15602.000000				89.800000 16170.000000
		86.287603 4902.000000					89.800000 15878.000000				89.900000 16122.000000
		86.383202 4923.000000					89.900000 15702.000000				90.000000 16352.000000
		86.478800 4715.000000					90.000000 15728.000000
		86.574399 4849.000000
		86.669997 4844.000000
		86.765596 4892.000000
		86.861194 4903.000000
		86.956793 4952.000000
		87.052391 4786.000000
		87.147990 4776.000000
		87.243588 4822.000000
		87.339187 4889.000000
		87.434785 4897.000000
		87.530384 5000.000000
		87.625982 4815.000000
		87.721581 5019.000000
		87.817179 4961.000000
		87.912778 4815.000000
		88.008376 4859.000000
		88.103975 4811.000000
		88.199573 4764.000000
		88.295172 4719.000000
		88.390770 4748.000000
		88.486369 4891.000000
		88.581967 4928.000000
		88.677566 4870.000000
		88.773164 4874.000000
		88.868763 4870.000000
		88.964361 4851.000000
		89.059960 4769.000000
		89.155558 4785.000000
		89.251157 4912.000000
		89.346755 4775.000000
		89.442354 4849.000000
		89.537952 4858.000000
		89.633551 4839.000000
		89.729149 4822.000000
		89.824748 4866.000000
		89.920346 4886.000000
		90.015945 4755.000000

## Sheet: Figure 1B
Figure 1B		NiV-LDH				NiVRu-LDH				NiVIr-LDH
		3998.23309,0.90245				3998.23309,0.84791				3998.23309,0.88009
		3997.26874,0.90256				3997.26874,0.84821				3997.26874,0.88039
		3996.30438,0.90265				3996.30438,0.84850				3996.30438,0.88066
		3995.34002,0.90277				3995.34002,0.84878				3995.34002,0.88117
		3994.37566,0.90297				3994.37566,0.84913				3994.37566,0.88169
		3993.41130,0.90319				3993.41130,0.84963				3993.41130,0.88189
		3992.44694,0.90337				3992.44694,0.85013				3992.44694,0.88197
		3991.48258,0.90354				3991.48258,0.85043				3991.48258,0.88224
		3990.51822,0.90374				3990.51822,0.85062				3990.51822,0.88267
		3989.55386,0.90394				3989.55386,0.85092				3989.55386,0.88303
		3988.58950,0.90416				3988.58950,0.85134				3988.58950,0.88330
		3987.62514,0.90438				3987.62514,0.85174				3987.62514,0.88363
		3986.66078,0.90456				3986.66078,0.85207				3986.66078,0.88402
		3985.69643,0.90471				3985.69643,0.85238				3985.69643,0.88445
		3984.73207,0.90494				3984.73207,0.85273				3984.73207,0.88496
		3983.76771,0.90530				3983.76771,0.85311				3983.76771,0.88550
		3982.80335,0.90560				3982.80335,0.85344				3982.80335,0.88596
		3981.83899,0.90573				3981.83899,0.85371				3981.83899,0.88626
		3980.87463,0.90583				3980.87463,0.85399				3980.87463,0.88653
		3979.91027,0.90603				3979.91027,0.85435				3979.91027,0.88692
		3978.94591,0.90631				3978.94591,0.85477				3978.94591,0.88733
		3977.98155,0.90658				3977.98155,0.85523				3977.98155,0.88767
		3977.01719,0.90683				3977.01719,0.85570				3977.01719,0.88803
		3976.05283,0.90701				3976.05283,0.85613				3976.05283,0.88844
		3975.08847,0.90710				3975.08847,0.85647				3975.08847,0.88882
		3974.12412,0.90716				3974.12412,0.85674				3974.12412,0.88893
		3973.15976,0.90725				3973.15976,0.85702				3973.15976,0.88898
		3972.19540,0.90744				3972.19540,0.85740				3972.19540,0.88906
		3971.23104,0.90779				3971.23104,0.85795				3971.23104,0.88902
		3970.26668,0.90805				3970.26668,0.85831				3970.26668,0.88898
		3969.30232,0.90805				3969.30232,0.85828				3969.30232,0.88906
		3968.33796,0.90786				3968.33796,0.85816				3968.33796,0.88911
		3967.37360,0.90773				3967.37360,0.85815				3967.37360,0.88902
		3966.40924,0.90772				3966.40924,0.85818				3966.40924,0.88891
		3965.44488,0.90775				3965.44488,0.85824				3965.44488,0.88888
		3964.48052,0.90788				3964.48052,0.85846				3964.48052,0.88890
		3963.51617,0.90812				3963.51617,0.85881				3963.51617,0.88899
		3962.55181,0.90824				3962.55181,0.85892				3962.55181,0.88927
		3961.58745,0.90814				3961.58745,0.85865				3961.58745,0.88955
		3960.62309,0.90804				3960.62309,0.85846				3960.62309,0.88950
		3959.65873,0.90805				3959.65873,0.85860				3959.65873,0.88923
		3958.69437,0.90812				3958.69437,0.85884				3958.69437,0.88899
		3957.73001,0.90818				3957.73001,0.85897				3957.73001,0.88886
		3956.76565,0.90821				3956.76565,0.85903				3956.76565,0.88890
		3955.80129,0.90829				3955.80129,0.85915				3955.80129,0.88903
		3954.83693,0.90843				3954.83693,0.85939				3954.83693,0.88916
		3953.87257,0.90855				3953.87257,0.85963				3953.87257,0.88933
		3952.90821,0.90863				3952.90821,0.85981				3952.90821,0.88948
		3951.94386,0.90876				3951.94386,0.86011				3951.94386,0.88952
		3950.97950,0.90889				3950.97950,0.86031				3950.97950,0.88957
		3950.01514,0.90887				3950.01514,0.86012				3950.01514,0.88969
		3949.05078,0.90868				3949.05078,0.85982				3949.05078,0.88970
		3948.08642,0.90837				3948.08642,0.85957				3948.08642,0.88967
		3947.12206,0.90816				3947.12206,0.85944				3947.12206,0.88968
		3946.15770,0.90838				3946.15770,0.85981				3946.15770,0.88962
		3945.19334,0.90902				3945.19334,0.86074				3945.19334,0.88953
		3944.22898,0.90956				3944.22898,0.86152				3944.22898,0.88973
		3943.26462,0.90950				3943.26462,0.86140				3943.26462,0.89032
		3942.30026,0.90902				3942.30026,0.86064				3942.30026,0.89076
		3941.33590,0.90874				3941.33590,0.86028				3941.33590,0.89058
		3940.37155,0.90879				3940.37155,0.86054				3940.37155,0.89012
		3939.40719,0.90886				3939.40719,0.86084				3939.40719,0.88989
		3938.44283,0.90882				3938.44283,0.86092				3938.44283,0.88995
		3937.47847,0.90880				3937.47847,0.86098				3937.47847,0.89004
		3936.51411,0.90892				3936.51411,0.86126				3936.51411,0.88998
		3935.54975,0.90916				3935.54975,0.86174				3935.54975,0.88978
		3934.58539,0.90938				3934.58539,0.86219				3934.58539,0.88956
		3933.62103,0.90943				3933.62103,0.86227				3933.62103,0.88958
		3932.65667,0.90925				3932.65667,0.86177				3932.65667,0.89001
		3931.69231,0.90914				3931.69231,0.86123				3931.69231,0.89055
		3930.72795,0.90921				3930.72795,0.86121				3930.72795,0.89083
		3929.76359,0.90921				3929.76359,0.86142				3929.76359,0.89084
		3928.79924,0.90912				3928.79924,0.86160				3928.79924,0.89063
		3927.83488,0.90927				3927.83488,0.86209				3927.83488,0.89028
		3926.87052,0.90969				3926.87052,0.86296				3926.87052,0.89007
		3925.90616,0.90997				3925.90616,0.86349				3925.90616,0.89032
		3924.94180,0.90982				3924.94180,0.86314				3924.94180,0.89091
		3923.97744,0.90953				3923.97744,0.86248				3923.97744,0.89131
		3923.01308,0.90955				3923.01308,0.86248				3923.01308,0.89129
		3922.04872,0.90987				3922.04872,0.86319				3922.04872,0.89114
		3921.08436,0.91012				3921.08436,0.86388				3921.08436,0.89121
		3920.12000,0.91018				3920.12000,0.86406				3920.12000,0.89144
		3919.15564,0.91028				3919.15564,0.86410				3919.15564,0.89148
		3918.19128,0.91035				3918.19128,0.86403				3918.19128,0.89147
		3917.22693,0.91010				3917.22693,0.86349				3917.22693,0.89173
		3916.26257,0.90974				3916.26257,0.86289				3916.26257,0.89200
		3915.29821,0.90966				3915.29821,0.86291				3915.29821,0.89199
		3914.33385,0.90982				3914.33385,0.86341				3914.33385,0.89183
		3913.36949,0.91003				3913.36949,0.86387				3913.36949,0.89173
		3912.40513,0.91013				3912.40513,0.86414				3912.40513,0.89170
		3911.44077,0.91013				3911.44077,0.86430				3911.44077,0.89168
		3910.47641,0.91009				3910.47641,0.86450				3910.47641,0.89165
		3909.51205,0.91017				3909.51205,0.86488				3909.51205,0.89158
		3908.54769,0.91050				3908.54769,0.86559				3908.54769,0.89144
		3907.58333,0.91111				3907.58333,0.86657				3907.58333,0.89137
		3906.61897,0.91181				3906.61897,0.86749				3906.61897,0.89155
		3905.65462,0.91223				3905.65462,0.86781				3905.65462,0.89205
		3904.69026,0.91218				3904.69026,0.86736				3904.69026,0.89276
		3903.72590,0.91187				3903.72590,0.86665				3903.72590,0.89333
		3902.76154,0.91162				3902.76154,0.86623				3902.76154,0.89361
		3901.79718,0.91149				3901.79718,0.86616				3901.79718,0.89371
		3900.83282,0.91147				3900.83282,0.86632				3900.83282,0.89381
		3899.86846,0.91131				3899.86846,0.86629				3899.86846,0.89408
		3898.90410,0.91095				3898.90410,0.86583				3898.90410,0.89436
		3897.93974,0.91071				3897.93974,0.86558				3897.93974,0.89422
		3896.97538,0.91083				3896.97538,0.86596				3896.97538,0.89368
		3896.01102,0.91123				3896.01102,0.86677				3896.01102,0.89316
		3895.04666,0.91178				3895.04666,0.86774				3895.04666,0.89295
		3894.08231,0.91238				3894.08231,0.86871				3894.08231,0.89307
		3893.11795,0.91277				3893.11795,0.86934				3893.11795,0.89350
		3892.15359,0.91258				3892.15359,0.86908				3892.15359,0.89416
		3891.18923,0.91192				3891.18923,0.86807				3891.18923,0.89473
		3890.22487,0.91148				3890.22487,0.86745				3890.22487,0.89473
		3889.26051,0.91174				3889.26051,0.86802				3889.26051,0.89420
		3888.29615,0.91247				3888.29615,0.86935				3888.29615,0.89362
		3887.33179,0.91308				3887.33179,0.87038				3887.33179,0.89352
		3886.36743,0.91308				3886.36743,0.87029				3886.36743,0.89410
		3885.40307,0.91271				3885.40307,0.86946				3885.40307,0.89490
		3884.43871,0.91260				3884.43871,0.86911				3884.43871,0.89530
		3883.47435,0.91295				3883.47435,0.86971				3883.47435,0.89522
		3882.51000,0.91344				3882.51000,0.87065				3882.51000,0.89506
		3881.54564,0.91361				3881.54564,0.87103				3881.54564,0.89521
		3880.58128,0.91326				3880.58128,0.87048				3880.58128,0.89565
		3879.61692,0.91277				3879.61692,0.86969				3879.61692,0.89592
		3878.65256,0.91267				3878.65256,0.86959				3878.65256,0.89573
		3877.68820,0.91303				3877.68820,0.87031				3877.68820,0.89527
		3876.72384,0.91361				3876.72384,0.87134				3876.72384,0.89487
		3875.75948,0.91409				3875.75948,0.87212				3875.75948,0.89481
		3874.79512,0.91426				3874.79512,0.87235				3874.79512,0.89511
		3873.83076,0.91430				3873.83076,0.87233				3873.83076,0.89549
		3872.86640,0.91458				3872.86640,0.87268				3872.86640,0.89568
		3871.90204,0.91502				3871.90204,0.87329				3871.90204,0.89588
		3870.93769,0.91512				3870.93769,0.87335				3870.93769,0.89642
		3869.97333,0.91467				3869.97333,0.87253				3869.97333,0.89721
		3869.00897,0.91418				3869.00897,0.87175				3869.00897,0.89764
		3868.04461,0.91421				3868.04461,0.87199				3868.04461,0.89744
		3867.08025,0.91468				3867.08025,0.87304				3867.08025,0.89700
		3866.11589,0.91510				3866.11589,0.87393				3866.11589,0.89684
		3865.15153,0.91518				3865.15153,0.87406				3865.15153,0.89710
		3864.18717,0.91505				3864.18717,0.87375				3864.18717,0.89747
		3863.22281,0.91494				3863.22281,0.87350				3863.22281,0.89772
		3862.25845,0.91484				3862.25845,0.87338				3862.25845,0.89785
		3861.29409,0.91481				3861.29409,0.87342				3861.29409,0.89786
		3860.32973,0.91499				3860.32973,0.87392				3860.32973,0.89770
		3859.36538,0.91546				3859.36538,0.87499				3859.36538,0.89746
		3858.40102,0.91615				3858.40102,0.87642				3858.40102,0.89727
		3857.43666,0.91700				3857.43666,0.87797				3857.43666,0.89721
		3856.47230,0.91788				3856.47230,0.87937				3856.47230,0.89735
		3855.50794,0.91841				3855.50794,0.87997				3855.50794,0.89789
		3854.54358,0.91813				3854.54358,0.87908				3854.54358,0.89900
		3853.57922,0.91713				3853.57922,0.87696				3853.57922,0.90034
		3852.61486,0.91604				3852.61486,0.87493				3852.61486,0.90121
		3851.65050,0.91535				3851.65050,0.87397				3851.65050,0.90133
		3850.68614,0.91520				3850.68614,0.87418				3850.68614,0.90087
		3849.72178,0.91543				3849.72178,0.87509				3849.72178,0.90018
		3848.75742,0.91581				3848.75742,0.87617				3848.75742,0.89955
		3847.79307,0.91622				3847.79307,0.87717				3847.79307,0.89911
		3846.82871,0.91664				3846.82871,0.87806				3846.82871,0.89891
		3845.86435,0.91706				3845.86435,0.87881				3845.86435,0.89900
		3844.89999,0.91742				3844.89999,0.87937				3844.89999,0.89935
		3843.93563,0.91771				3843.93563,0.87974				3843.93563,0.89983
		3842.97127,0.91803				3842.97127,0.88014				3842.97127,0.90024
		3842.00691,0.91843				3842.00691,0.88070				3842.00691,0.90055
		3841.04255,0.91882				3841.04255,0.88122				3841.04255,0.90086
		3840.07819,0.91905				3840.07819,0.88149				3840.07819,0.90122
		3839.11383,0.91904				3839.11383,0.88138				3839.11383,0.90165
		3838.14947,0.91877				3838.14947,0.88090				3838.14947,0.90212
		3837.18511,0.91849				3837.18511,0.88046				3837.18511,0.90246
		3836.22076,0.91837				3836.22076,0.88039				3836.22076,0.90257
		3835.25640,0.91836				3835.25640,0.88060				3835.25640,0.90249
		3834.29204,0.91840				3834.29204,0.88089				3834.29204,0.90229
		3833.32768,0.91846				3833.32768,0.88120				3833.32768,0.90208
		3832.36332,0.91847				3832.36332,0.88137				3832.36332,0.90201
		3831.39896,0.91843				3831.39896,0.88142				3831.39896,0.90209
		3830.43460,0.91850				3830.43460,0.88167				3830.43460,0.90216
		3829.47024,0.91874				3829.47024,0.88227				3829.47024,0.90217
		3828.50588,0.91903				3828.50588,0.88298				3828.50588,0.90221
		3827.54152,0.91925				3827.54152,0.88350				3827.54152,0.90233
		3826.57716,0.91945				3826.57716,0.88386				3826.57716,0.90246
		3825.61280,0.91979				3825.61280,0.88437				3825.61280,0.90250
		3824.64845,0.92039				3824.64845,0.88522				3824.64845,0.90247
		3823.68409,0.92109				3823.68409,0.88619				3823.68409,0.90259
		3822.71973,0.92157				3822.71973,0.88671				3822.71973,0.90307
		3821.75537,0.92157				3821.75537,0.88642				3821.75537,0.90393
		3820.79101,0.92124				3820.79101,0.88565				3820.79101,0.90477
		3819.82665,0.92103				3819.82665,0.88527				3819.82665,0.90511
		3818.86229,0.92114				3818.86229,0.88566				3818.86229,0.90497
		3817.89793,0.92135				3817.89793,0.88630				3817.89793,0.90479
		3816.93357,0.92125				3816.93357,0.88643				3816.93357,0.90491
		3815.96921,0.92078				3815.96921,0.88590				3815.96921,0.90527
		3815.00485,0.92032				3815.00485,0.88537				3815.00485,0.90548
		3814.04049,0.92020				3814.04049,0.88544				3814.04049,0.90538
		3813.07614,0.92041				3813.07614,0.88609				3813.07614,0.90510
		3812.11178,0.92084				3812.11178,0.88701				3812.11178,0.90482
		3811.14742,0.92138				3811.14742,0.88802				3811.14742,0.90462
		3810.18306,0.92196				3810.18306,0.88897				3810.18306,0.90456
		3809.21870,0.92245				3809.21870,0.88968				3809.21870,0.90469
		3808.25434,0.92267				3808.25434,0.88990				3808.25434,0.90506
		3807.28998,0.92258				3807.28998,0.88958				3807.28998,0.90560
		3806.32562,0.92246				3806.32562,0.88929				3806.32562,0.90600
		3805.36126,0.92267				3805.36126,0.88970				3805.36126,0.90611
		3804.39690,0.92320				3804.39690,0.89075				3804.39690,0.90612
		3803.43254,0.92373				3803.43254,0.89174				3803.43254,0.90638
		3802.46818,0.92388				3802.46818,0.89197				3802.46818,0.90703
		3801.50383,0.92361				3801.50383,0.89138				3801.50383,0.90783
		3800.53947,0.92331				3800.53947,0.89075				3800.53947,0.90835
		3799.57511,0.92330				3799.57511,0.89077				3799.57511,0.90839
		3798.61075,0.92352				3798.61075,0.89131				3798.61075,0.90821
		3797.64639,0.92370				3797.64639,0.89181				3797.64639,0.90810
		3796.68203,0.92371				3796.68203,0.89196				3796.68203,0.90818
		3795.71767,0.92365				3795.71767,0.89198				3795.71767,0.90829
		3794.75331,0.92368				3794.75331,0.89217				3794.75331,0.90832
		3793.78895,0.92382				3793.78895,0.89260				3793.78895,0.90827
		3792.82459,0.92401				3792.82459,0.89310				3792.82459,0.90823
		3791.86023,0.92419				3791.86023,0.89357				3791.86023,0.90822
		3790.89587,0.92436				3790.89587,0.89396				3790.89587,0.90826
		3789.93152,0.92453				3789.93152,0.89433				3789.93152,0.90832
		3788.96716,0.92474				3788.96716,0.89471				3788.96716,0.90842
		3788.00280,0.92499				3788.00280,0.89516				3788.00280,0.90857
		3787.03844,0.92526				3787.03844,0.89562				3787.03844,0.90880
		3786.07408,0.92549				3786.07408,0.89600				3786.07408,0.90912
		3785.10972,0.92565				3785.10972,0.89625				3785.10972,0.90948
		3784.14536,0.92583				3784.14536,0.89647				3784.14536,0.90978
		3783.18100,0.92611				3783.18100,0.89686				3783.18100,0.90998
		3782.21664,0.92650				3782.21664,0.89743				3782.21664,0.91017
		3781.25228,0.92689				3781.25228,0.89796				3781.25228,0.91048
		3780.28792,0.92708				3780.28792,0.89818				3780.28792,0.91095
		3779.32356,0.92704				3779.32356,0.89808				3779.32356,0.91144
		3778.35921,0.92691				3778.35921,0.89797				3778.35921,0.91172
		3777.39485,0.92686				3777.39485,0.89814				3777.39485,0.91175
		3776.43049,0.92694				3776.43049,0.89860				3776.43049,0.91164
		3775.46613,0.92715				3775.46613,0.89922				3775.46613,0.91150
		3774.50177,0.92749				3774.50177,0.89991				3774.50177,0.91138
		3773.53741,0.92792				3773.53741,0.90062				3773.53741,0.91131
		3772.57305,0.92838				3772.57305,0.90127				3772.57305,0.91137
		3771.60869,0.92869				3771.60869,0.90165				3771.60869,0.91163
		3770.64433,0.92874				3770.64433,0.90164				3770.64433,0.91209
		3769.67997,0.92860				3769.67997,0.90138				3769.67997,0.91259
		3768.71561,0.92852				3768.71561,0.90134				3768.71561,0.91289
		3767.75125,0.92862				3767.75125,0.90168				3767.75125,0.91303
		3766.78690,0.92875				3766.78690,0.90212				3766.78690,0.91317
		3765.82254,0.92881				3765.82254,0.90241				3765.82254,0.91340
		3764.85818,0.92889				3764.85818,0.90269				3764.85818,0.91355
		3763.89382,0.92912				3763.89382,0.90318				3763.89382,0.91354
		3762.92946,0.92954				3762.92946,0.90392				3762.92946,0.91346
		3761.96510,0.93002				3761.96510,0.90468				3761.96510,0.91350
		3761.00074,0.93040				3761.00074,0.90518				3761.00074,0.91377
		3760.03638,0.93053				3760.03638,0.90526				3760.03638,0.91423
		3759.07202,0.93051				3759.07202,0.90512				3759.07202,0.91467
		3758.10766,0.93054				3758.10766,0.90516				3758.10766,0.91490
		3757.14330,0.93072				3757.14330,0.90550				3757.14330,0.91495
		3756.17894,0.93113				3756.17894,0.90620				3756.17894,0.91489
		3755.21459,0.93179				3755.21459,0.90724				3755.21459,0.91480
		3754.25023,0.93253				3754.25023,0.90837				3754.25023,0.91484
		3753.28587,0.93304				3753.28587,0.90902				3753.28587,0.91519
		3752.32151,0.93314				3752.32151,0.90890				3752.32151,0.91584
		3751.35715,0.93295				3751.35715,0.90837				3751.35715,0.91652
		3750.39279,0.93263				3750.39279,0.90785				3750.39279,0.91703
		3749.42843,0.93231				3749.42843,0.90757				3749.42843,0.91731
		3748.46407,0.93231				3748.46407,0.90791				3748.46407,0.91724
		3747.49971,0.93274				3747.49971,0.90898				3747.49971,0.91692
		3746.53535,0.93324				3746.53535,0.91012				3746.53535,0.91672
		3745.57099,0.93326				3745.57099,0.91031				3745.57099,0.91702
		3744.60663,0.93271				3744.60663,0.90933				3744.60663,0.91773
		3743.64228,0.93218				3743.64228,0.90829				3743.64228,0.91828
		3742.67792,0.93217				3742.67792,0.90824				3742.67792,0.91835
		3741.71356,0.93264				3741.71356,0.90916				3741.71356,0.91808
		3740.74920,0.93334				3740.74920,0.91056				3740.74920,0.91772
		3739.78484,0.93413				3739.78484,0.91208				3739.78484,0.91741
		3738.82048,0.93489				3738.82048,0.91344				3738.82048,0.91729
		3737.85612,0.93548				3737.85612,0.91432				3737.85612,0.91746
		3736.89176,0.93576				3736.89176,0.91452				3736.89176,0.91794
		3735.92740,0.93573				3735.92740,0.91410				3735.92740,0.91863
		3734.96304,0.93551				3734.96304,0.91340				3734.96304,0.91926
		3733.99868,0.93526				3733.99868,0.91287				3733.99868,0.91964
		3733.03432,0.93496				3733.03432,0.91255				3733.03432,0.91974
		3732.06997,0.93461				3732.06997,0.91236				3732.06997,0.91962
		3731.10561,0.93437				3731.10561,0.91246				3731.10561,0.91926
		3730.14125,0.93444				3730.14125,0.91304				3730.14125,0.91873
		3729.17689,0.93476				3729.17689,0.91392				3729.17689,0.91826
		3728.21253,0.93516				3728.21253,0.91474				3728.21253,0.91803
		3727.24817,0.93545				3727.24817,0.91521				3727.24817,0.91813
		3726.28381,0.93562				3726.28381,0.91538				3726.28381,0.91844
		3725.31945,0.93577				3725.31945,0.91550				3725.31945,0.91878
		3724.35509,0.93595				3724.35509,0.91574				3724.35509,0.91909
		3723.39073,0.93609				3723.39073,0.91601				3723.39073,0.91943
		3722.42637,0.93612				3722.42637,0.91620				3722.42637,0.91978
		3721.46201,0.93609				3721.46201,0.91639				3721.46201,0.92004
		3720.49766,0.93610				3720.49766,0.91671				3720.49766,0.92014
		3719.53330,0.93613				3719.53330,0.91712				3719.53330,0.92015
		3718.56894,0.93622				3718.56894,0.91757				3718.56894,0.92009
		3717.60458,0.93646				3717.60458,0.91821				3717.60458,0.91991
		3716.64022,0.93689				3716.64022,0.91912				3716.64022,0.91964
		3715.67586,0.93748				3715.67586,0.92019				3715.67586,0.91940
		3714.71150,0.93811				3714.71150,0.92121				3714.71150,0.91933
		3713.74714,0.93856				3713.74714,0.92182				3713.74714,0.91958
		3712.78278,0.93862				3712.78278,0.92170				3712.78278,0.92019
		3711.81842,0.93831				3711.81842,0.92098				3711.81842,0.92089
		3710.85406,0.93785				3710.85406,0.92017				3710.85406,0.92135
		3709.88970,0.93739				3709.88970,0.91958				3709.88970,0.92145
		3708.92535,0.93704				3708.92535,0.91935				3708.92535,0.92123
		3707.96099,0.93693				3707.96099,0.91959				3707.96099,0.92077
		3706.99663,0.93708				3706.99663,0.92027				3706.99663,0.92024
		3706.03227,0.93741				3706.03227,0.92115				3706.03227,0.91978
		3705.06791,0.93780				3705.06791,0.92201				3705.06791,0.91948
		3704.10355,0.93814				3704.10355,0.92267				3704.10355,0.91935
		3703.13919,0.93828				3703.13919,0.92295				3703.13919,0.91938
		3702.17483,0.93812				3702.17483,0.92275				3702.17483,0.91950
		3701.21047,0.93776				3701.21047,0.92233				3701.21047,0.91949
		3700.24611,0.93746				3700.24611,0.92212				3700.24611,0.91922
		3699.28175,0.93730				3699.28175,0.92223				3699.28175,0.91875
		3698.31739,0.93723				3698.31739,0.92251				3698.31739,0.91826
		3697.35304,0.93721				3697.35304,0.92282				3697.35304,0.91783
		3696.38868,0.93723				3696.38868,0.92314				3696.38868,0.91745
		3695.42432,0.93736				3695.42432,0.92353				3695.42432,0.91706
		3694.45996,0.93763				3694.45996,0.92404				3694.45996,0.91661
		3693.49560,0.93801				3693.49560,0.92462				3693.49560,0.91616
		3692.53124,0.93837				3692.53124,0.92507				3692.53124,0.91585
		3691.56688,0.93851				3691.56688,0.92515				3691.56688,0.91577
		3690.60252,0.93833				3690.60252,0.92484				3690.60252,0.91581
		3689.63816,0.93773				3689.63816,0.92408				3689.63816,0.91577
		3688.67380,0.93671				3688.67380,0.92284				3688.67380,0.91557
		3687.70944,0.93572				3687.70944,0.92155				3687.70944,0.91525
		3686.74508,0.93507				3686.74508,0.92086				3686.74508,0.91450
		3685.78073,0.93480				3685.78073,0.92084				3685.78073,0.91356
		3684.81637,0.93470				3684.81637,0.92110				3684.81637,0.91264
		3683.85201,0.93462				3683.85201,0.92133				3683.85201,0.91180
		3682.88765,0.93456				3682.88765,0.92145				3682.88765,0.91103
		3681.92329,0.93455				3681.92329,0.92148				3681.92329,0.91032
		3680.95893,0.93459				3680.95893,0.92146				3680.95893,0.90968
		3679.99457,0.93468				3679.99457,0.92142				3679.99457,0.90907
		3679.03021,0.93483				3679.03021,0.92145				3679.03021,0.90837
		3678.06585,0.93494				3678.06585,0.92145				3678.06585,0.90758
		3677.10149,0.93458				3677.10149,0.92082				3677.10149,0.90686
		3676.13713,0.93335				3676.13713,0.91891				3676.13713,0.90630
		3675.17277,0.93155				3675.17277,0.91617				3675.17277,0.90554
		3674.20842,0.93012				3674.20842,0.91411				3674.20842,0.90412
		3673.24406,0.92950				3673.24406,0.91341				3673.24406,0.90216
		3672.27970,0.92919				3672.27970,0.91350				3672.27970,0.90015
		3671.31534,0.92837				3671.31534,0.91285				3671.31534,0.89844
		3670.35098,0.92674				3670.35098,0.91096				3670.35098,0.89689
		3669.38662,0.92460				3669.38662,0.90841				3669.38662,0.89510
		3668.42226,0.92247				3668.42226,0.90600				3668.42226,0.89287
		3667.45790,0.92061				3667.45790,0.90408				3667.45790,0.89025
		3666.49354,0.91898				3666.49354,0.90252				3666.49354,0.88747
		3665.52918,0.91734				3665.52918,0.90096				3665.52918,0.88469
		3664.56482,0.91556				3664.56482,0.89914				3664.56482,0.88196
		3663.60046,0.91357				3663.60046,0.89699				3663.60046,0.87922
		3662.63611,0.91139				3662.63611,0.89453				3662.63611,0.87640
		3661.67175,0.90906				3661.67175,0.89188				3661.67175,0.87346
		3660.70739,0.90663				3660.70739,0.88910				3660.70739,0.87039
		3659.74303,0.90413				3659.74303,0.88624				3659.74303,0.86722
		3658.77867,0.90148				3658.77867,0.88317				3658.77867,0.86400
		3657.81431,0.89843				3657.81431,0.87950				3657.81431,0.86079
		3656.84995,0.89476				3656.84995,0.87492				3656.84995,0.85753
		3655.88559,0.89078				3655.88559,0.86988				3655.88559,0.85402
		3654.92123,0.88720				3654.92123,0.86543				3654.92123,0.85014
		3653.95687,0.88425				3653.95687,0.86199				3653.95687,0.84601
		3652.99251,0.88156				3652.99251,0.85893				3652.99251,0.84186
		3652.02815,0.87841				3652.02815,0.85515				3652.02815,0.83787
		3651.06380,0.87430				3651.06380,0.84984				3651.06380,0.83402
		3650.09944,0.86928				3650.09944,0.84309				3650.09944,0.83009
		3649.13508,0.86378				3649.13508,0.83572				3649.13508,0.82587
		3648.17072,0.85813				3648.17072,0.82832				3648.17072,0.82125
		3647.20636,0.85245				3647.20636,0.82112				3647.20636,0.81623
		3646.24200,0.84704				3646.24200,0.81446				3646.24200,0.81083
		3645.27764,0.84203				3645.27764,0.80846				3645.27764,0.80523
		3644.31328,0.83719				3644.31328,0.80268				3644.31328,0.79961
		3643.34892,0.83221				3643.34892,0.79653				3643.34892,0.79405
		3642.38456,0.82697				3642.38456,0.78980				3642.38456,0.78854
		3641.42020,0.82159				3641.42020,0.78270				3641.42020,0.78304
		3640.45584,0.81617				3640.45584,0.77549				3640.45584,0.77752
		3639.49149,0.81068				3639.49149,0.76820				3639.49149,0.77195
		3638.52713,0.80503				3638.52713,0.76075				3638.52713,0.76626
		3637.56277,0.79928				3637.56277,0.75318				3637.56277,0.76046
		3636.59841,0.79356				3636.59841,0.74561				3636.59841,0.75459
		3635.63405,0.78782				3635.63405,0.73792				3635.63405,0.74870
		3634.66969,0.78193				3634.66969,0.72988				3634.66969,0.74277
		3633.70533,0.77603				3633.70533,0.72174				3633.70533,0.73674
		3632.74097,0.77051				3632.74097,0.71417				3632.74097,0.73066
		3631.77661,0.76539				3631.77661,0.70720				3631.77661,0.72459
		3630.81225,0.75984				3630.81225,0.69952				3630.81225,0.71852
		3629.84789,0.75286				3629.84789,0.68966				3629.84789,0.71227
		3628.88354,0.74466				3628.88354,0.67804				3628.88354,0.70567
		3627.91918,0.73670				3627.91918,0.66707				3627.91918,0.69879
		3626.95482,0.72987				3626.95482,0.65800				3626.95482,0.69188
		3625.99046,0.72382				3625.99046,0.65013				3625.99046,0.68507
		3625.02610,0.71801				3625.02610,0.64251				3625.02610,0.67835
		3624.06174,0.71226				3624.06174,0.63480				3624.06174,0.67172
		3623.09738,0.70658				3623.09738,0.62701				3623.09738,0.66519
		3622.13302,0.70090				3622.13302,0.61908				3622.13302,0.65878
		3621.16866,0.69493				3621.16866,0.61065				3621.16866,0.65243
		3620.20430,0.68833				3620.20430,0.60139				3620.20430,0.64600
		3619.23994,0.68124				3619.23994,0.59161				3619.23994,0.63942
		3618.27558,0.67417				3618.27558,0.58206				3618.27558,0.63272
		3617.31123,0.66762				3617.31123,0.57331				3617.31123,0.62601
		3616.34687,0.66164				3616.34687,0.56534				3616.34687,0.61938
		3615.38251,0.65580				3615.38251,0.55754				3615.38251,0.61286
		3614.41815,0.64963				3614.41815,0.54932				3614.41815,0.60636
		3613.45379,0.64305				3613.45379,0.54063				3613.45379,0.59982
		3612.48943,0.63640				3612.48943,0.53195				3612.48943,0.59324
		3611.52507,0.63021				3611.52507,0.52395				3611.52507,0.58676
		3610.56071,0.62434				3610.56071,0.51643				3610.56071,0.58043
		3609.59635,0.61815				3609.59635,0.50848				3609.59635,0.57416
		3608.63199,0.61156				3608.63199,0.50002				3608.63199,0.56792
		3607.66763,0.60499				3607.66763,0.49168				3607.66763,0.56169
		3606.70327,0.59867				3606.70327,0.48384				3606.70327,0.55544
		3605.73892,0.59275				3605.73892,0.47670				3605.73892,0.54925
		3604.77456,0.58719				3604.77456,0.47012				3604.77456,0.54317
		3603.81020,0.58177				3603.81020,0.46366				3603.81020,0.53720
		3602.84584,0.57633				3602.84584,0.45707				3602.84584,0.53131
		3601.88148,0.57084				3601.88148,0.45035				3601.88148,0.52545
		3600.91712,0.56533				3600.91712,0.44364				3600.91712,0.51959
		3599.95276,0.55995				3599.95276,0.43717				3599.95276,0.51377
		3598.98840,0.55483				3598.98840,0.43110				3598.98840,0.50805
		3598.02404,0.55004				3598.02404,0.42546				3598.02404,0.50243
		3597.05968,0.54551				3597.05968,0.42013				3597.05968,0.49686
		3596.09532,0.54103				3596.09532,0.41480				3596.09532,0.49130
		3595.13096,0.53653				3595.13096,0.40939				3595.13096,0.48576
		3594.16661,0.53218				3594.16661,0.40419				3594.16661,0.48029
		3593.20225,0.52809				3593.20225,0.39942				3593.20225,0.47489
		3592.23789,0.52436				3592.23789,0.39523				3592.23789,0.46957
		3591.27353,0.52112				3591.27353,0.39163				3591.27353,0.46446
		3590.30917,0.51824				3590.30917,0.38833				3590.30917,0.45956
		3589.34481,0.51528				3589.34481,0.38484				3589.34481,0.45472
		3588.38045,0.51196				3588.38045,0.38090				3588.38045,0.44978
		3587.41609,0.50832				3587.41609,0.37670				3587.41609,0.44466
		3586.45173,0.50463				3586.45173,0.37270				3586.45173,0.43945
		3585.48737,0.50125				3585.48737,0.36939				3585.48737,0.43435
		3584.52301,0.49827				3584.52301,0.36679				3584.52301,0.42946
		3583.55865,0.49543				3583.55865,0.36448				3583.55865,0.42465
		3582.59430,0.49259				3582.59430,0.36221				3582.59430,0.41977
		3581.62994,0.48968				3581.62994,0.35997				3581.62994,0.41483
		3580.66558,0.48664				3580.66558,0.35769				3580.66558,0.40979
		3579.70122,0.48343				3579.70122,0.35539				3579.70122,0.40461
		3578.73686,0.48009				3578.73686,0.35320				3578.73686,0.39930
		3577.77250,0.47660				3577.77250,0.35117				3577.77250,0.39380
		3576.80814,0.47294				3576.80814,0.34922				3576.80814,0.38808
		3575.84378,0.46912				3575.84378,0.34733				3575.84378,0.38216
		3574.87942,0.46521				3574.87942,0.34544				3574.87942,0.37608
		3573.91506,0.46127				3573.91506,0.34355				3573.91506,0.36989
		3572.95070,0.45742				3572.95070,0.34172				3572.95070,0.36364
		3571.98634,0.45370				3571.98634,0.33999				3571.98634,0.35740
		3571.02199,0.45019				3571.02199,0.33836				3571.02199,0.35129
		3570.05763,0.44695				3570.05763,0.33687				3570.05763,0.34545
		3569.09327,0.44379				3569.09327,0.33534				3569.09327,0.33979
		3568.12891,0.44052				3568.12891,0.33349				3568.12891,0.33415
		3567.16455,0.43730				3567.16455,0.33136				3567.16455,0.32859
		3566.20019,0.43442				3566.20019,0.32924				3566.20019,0.32328
		3565.23583,0.43207				3565.23583,0.32736				3565.23583,0.31844
		3564.27147,0.43019				3564.27147,0.32572				3564.27147,0.31421
		3563.30711,0.42862				3563.30711,0.32419				3563.30711,0.31057
		3562.34275,0.42731				3562.34275,0.32266				3562.34275,0.30738
		3561.37839,0.42629				3561.37839,0.32110				3561.37839,0.30459
		3560.41403,0.42549				3560.41403,0.31941				3560.41403,0.30223
		3559.44968,0.42481				3559.44968,0.31764				3559.44968,0.30032
		3558.48532,0.42425				3558.48532,0.31593				3558.48532,0.29884
		3557.52096,0.42384				3557.52096,0.31430				3557.52096,0.29768
		3556.55660,0.42357				3556.55660,0.31270				3556.55660,0.29676
		3555.59224,0.42336				3555.59224,0.31114				3555.59224,0.29600
		3554.62788,0.42314				3554.62788,0.30962				3554.62788,0.29534
		3553.66352,0.42281				3553.66352,0.30806				3553.66352,0.29474
		3552.69916,0.42231				3552.69916,0.30630				3552.69916,0.29416
		3551.73480,0.42171				3551.73480,0.30445				3551.73480,0.29353
		3550.77044,0.42114				3550.77044,0.30278				3550.77044,0.29279
		3549.80608,0.42060				3549.80608,0.30135				3549.80608,0.29194
		3548.84172,0.41996				3548.84172,0.29990				3548.84172,0.29097
		3547.87737,0.41911				3547.87737,0.29826				3547.87737,0.28987
		3546.91301,0.41808				3546.91301,0.29648				3546.91301,0.28866
		3545.94865,0.41699				3545.94865,0.29475				3545.94865,0.28738
		3544.98429,0.41594				3544.98429,0.29315				3544.98429,0.28603
		3544.01993,0.41488				3544.01993,0.29162				3544.01993,0.28458
		3543.05557,0.41380				3543.05557,0.29015				3543.05557,0.28301
		3542.09121,0.41273				3542.09121,0.28875				3542.09121,0.28139
		3541.12685,0.41166				3541.12685,0.28736				3541.12685,0.27975
		3540.16249,0.41057				3540.16249,0.28595				3540.16249,0.27806
		3539.19813,0.40945				3539.19813,0.28454				3539.19813,0.27623
		3538.23377,0.40831				3538.23377,0.28315				3538.23377,0.27429
		3537.26941,0.40710				3537.26941,0.28177				3537.26941,0.27233
		3536.30506,0.40585				3536.30506,0.28040				3536.30506,0.27048
		3535.34070,0.40469				3535.34070,0.27914				3535.34070,0.26872
		3534.37634,0.40362				3534.37634,0.27799				3534.37634,0.26693
		3533.41198,0.40254				3533.41198,0.27689				3533.41198,0.26501
		3532.44762,0.40142				3532.44762,0.27580				3532.44762,0.26297
		3531.48326,0.40031				3531.48326,0.27471				3531.48326,0.26092
		3530.51890,0.39927				3530.51890,0.27358				3530.51890,0.25896
		3529.55454,0.39828				3529.55454,0.27245				3529.55454,0.25707
		3528.59018,0.39727				3528.59018,0.27137				3528.59018,0.25515
		3527.62582,0.39624				3527.62582,0.27034				3527.62582,0.25317
		3526.66146,0.39520				3526.66146,0.26928				3526.66146,0.25111
		3525.69710,0.39414				3525.69710,0.26821				3525.69710,0.24900
		3524.73275,0.39306				3524.73275,0.26720				3524.73275,0.24697
		3523.76839,0.39195				3523.76839,0.26625				3523.76839,0.24511
		3522.80403,0.39088				3522.80403,0.26535				3522.80403,0.24332
		3521.83967,0.38986				3521.83967,0.26454				3521.83967,0.24156
		3520.87531,0.38886				3520.87531,0.26382				3520.87531,0.23990
		3519.91095,0.38788				3519.91095,0.26307				3519.91095,0.23841
		3518.94659,0.38696				3518.94659,0.26220				3518.94659,0.23705
		3517.98223,0.38614				3517.98223,0.26130				3517.98223,0.23574
		3517.01787,0.38541				3517.01787,0.26050				3517.01787,0.23444
		3516.05351,0.38469				3516.05351,0.25974				3516.05351,0.23316
		3515.08915,0.38395				3515.08915,0.25888				3515.08915,0.23196
		3514.12479,0.38325				3514.12479,0.25796				3514.12479,0.23094
		3513.16044,0.38265				3513.16044,0.25714				3513.16044,0.23015
		3512.19608,0.38218				3512.19608,0.25651				3512.19608,0.22954
		3511.23172,0.38176				3511.23172,0.25595				3511.23172,0.22896
		3510.26736,0.38125				3510.26736,0.25528				3510.26736,0.22826
		3509.30300,0.38060				3509.30300,0.25445				3509.30300,0.22736
		3508.33864,0.38000				3508.33864,0.25358				3508.33864,0.22639
		3507.37428,0.37954				3507.37428,0.25283				3507.37428,0.22554
		3506.40992,0.37912				3506.40992,0.25225				3506.40992,0.22485
		3505.44556,0.37870				3505.44556,0.25172				3505.44556,0.22416
		3504.48120,0.37825				3504.48120,0.25110				3504.48120,0.22337
		3503.51684,0.37766				3503.51684,0.25030				3503.51684,0.22251
		3502.55248,0.37703				3502.55248,0.24945				3502.55248,0.22167
		3501.58813,0.37652				3501.58813,0.24870				3501.58813,0.22088
		3500.62377,0.37609				3500.62377,0.24801				3500.62377,0.22009
		3499.65941,0.37564				3499.65941,0.24730				3499.65941,0.21934
		3498.69505,0.37513				3498.69505,0.24664				3498.69505,0.21859
		3497.73069,0.37461				3497.73069,0.24605				3497.73069,0.21781
		3496.76633,0.37409				3496.76633,0.24546				3496.76633,0.21701
		3495.80197,0.37355				3495.80197,0.24478				3495.80197,0.21615
		3494.83761,0.37300				3494.83761,0.24407				3494.83761,0.21529
		3493.87325,0.37245				3493.87325,0.24343				3493.87325,0.21455
		3492.90889,0.37194				3492.90889,0.24281				3492.90889,0.21388
		3491.94453,0.37143				3491.94453,0.24224				3491.94453,0.21314
		3490.98017,0.37095				3490.98017,0.24177				3490.98017,0.21233
		3490.01582,0.37049				3490.01582,0.24131				3490.01582,0.21158
		3489.05146,0.37002				3489.05146,0.24068				3489.05146,0.21085
		3488.08710,0.36952				3488.08710,0.23993				3488.08710,0.21007
		3487.12274,0.36897				3487.12274,0.23919				3487.12274,0.20924
		3486.15838,0.36844				3486.15838,0.23851				3486.15838,0.20847
		3485.19402,0.36796				3485.19402,0.23792				3485.19402,0.20777
		3484.22966,0.36749				3484.22966,0.23741				3484.22966,0.20710
		3483.26530,0.36701				3483.26530,0.23694				3483.26530,0.20637
		3482.30094,0.36650				3482.30094,0.23639				3482.30094,0.20550
		3481.33658,0.36592				3481.33658,0.23567				3481.33658,0.20450
		3480.37222,0.36530				3480.37222,0.23491				3480.37222,0.20350
		3479.40786,0.36481				3479.40786,0.23429				3479.40786,0.20263
		3478.44351,0.36447				3478.44351,0.23383				3478.44351,0.20195
		3477.47915,0.36408				3477.47915,0.23331				3477.47915,0.20137
		3476.51479,0.36352				3476.51479,0.23269				3476.51479,0.20075
		3475.55043,0.36293				3475.55043,0.23218				3475.55043,0.19998
		3474.58607,0.36240				3474.58607,0.23187				3474.58607,0.19914
		3473.62171,0.36192				3473.62171,0.23155				3473.62171,0.19836
		3472.65735,0.36144				3472.65735,0.23106				3472.65735,0.19763
		3471.69299,0.36091				3471.69299,0.23045				3471.69299,0.19686
		3470.72863,0.36033				3470.72863,0.22983				3470.72863,0.19601
		3469.76427,0.35976				3469.76427,0.22920				3469.76427,0.19514
		3468.79991,0.35929				3468.79991,0.22852				3468.79991,0.19433
		3467.83555,0.35891				3467.83555,0.22790				3467.83555,0.19361
		3466.87120,0.35854				3466.87120,0.22749				3466.87120,0.19299
		3465.90684,0.35813				3465.90684,0.22721				3465.90684,0.19244
		3464.94248,0.35773				3464.94248,0.22676				3464.94248,0.19188
		3463.97812,0.35731				3463.97812,0.22619				3463.97812,0.19130
		3463.01376,0.35689				3463.01376,0.22572				3463.01376,0.19061
		3462.04940,0.35648				3462.04940,0.22536				3462.04940,0.18983
		3461.08504,0.35608				3461.08504,0.22488				3461.08504,0.18907
		3460.12068,0.35568				3460.12068,0.22432				3460.12068,0.18846
		3459.15632,0.35534				3459.15632,0.22389				3459.15632,0.18799
		3458.19196,0.35506				3458.19196,0.22368				3458.19196,0.18747
		3457.22760,0.35475				3457.22760,0.22350				3457.22760,0.18681
		3456.26324,0.35437				3456.26324,0.22314				3456.26324,0.18614
		3455.29889,0.35396				3455.29889,0.22260				3455.29889,0.18559
		3454.33453,0.35354				3454.33453,0.22207				3454.33453,0.18510
		3453.37017,0.35313				3453.37017,0.22166				3453.37017,0.18461
		3452.40581,0.35274				3452.40581,0.22128				3452.40581,0.18413
		3451.44145,0.35240				3451.44145,0.22088				3451.44145,0.18364
		3450.47709,0.35210				3450.47709,0.22052				3450.47709,0.18310
		3449.51273,0.35183				3449.51273,0.22028				3449.51273,0.18254
		3448.54837,0.35158				3448.54837,0.22009				3448.54837,0.18204
		3447.58401,0.35131				3447.58401,0.21981				3447.58401,0.18166
		3446.61965,0.35096				3446.61965,0.21937				3446.61965,0.18133
		3445.65529,0.35059				3445.65529,0.21889				3445.65529,0.18093
		3444.69093,0.35027				3444.69093,0.21857				3444.69093,0.18051
		3443.72658,0.35001				3443.72658,0.21841				3443.72658,0.18012
		3442.76222,0.34981				3442.76222,0.21825				3442.76222,0.17973
		3441.79786,0.34967				3441.79786,0.21795				3441.79786,0.17932
		3440.83350,0.34950				3440.83350,0.21758				3440.83350,0.17893
		3439.86914,0.34920				3439.86914,0.21727				3439.86914,0.17859
		3438.90478,0.34876				3438.90478,0.21703				3438.90478,0.17819
		3437.94042,0.34834				3437.94042,0.21679				3437.94042,0.17770
		3436.97606,0.34804				3436.97606,0.21648				3436.97606,0.17720
		3436.01170,0.34783				3436.01170,0.21614				3436.01170,0.17677
		3435.04734,0.34761				3435.04734,0.21588				3435.04734,0.17645
		3434.08298,0.34736				3434.08298,0.21576				3434.08298,0.17625
		3433.11862,0.34718				3433.11862,0.21573				3433.11862,0.17608
		3432.15427,0.34702				3432.15427,0.21559				3432.15427,0.17585
		3431.18991,0.34681				3431.18991,0.21526				3431.18991,0.17549
		3430.22555,0.34662				3430.22555,0.21491				3430.22555,0.17515
		3429.26119,0.34652				3429.26119,0.21476				3429.26119,0.17498
		3428.29683,0.34647				3428.29683,0.21479				3428.29683,0.17494
		3427.33247,0.34644				3427.33247,0.21488				3427.33247,0.17490
		3426.36811,0.34639				3426.36811,0.21490				3426.36811,0.17473
		3425.40375,0.34631				3425.40375,0.21474				3425.40375,0.17446
		3424.43939,0.34624				3424.43939,0.21450				3424.43939,0.17425
		3423.47503,0.34621				3423.47503,0.21435				3423.47503,0.17412
		3422.51067,0.34615				3422.51067,0.21429				3422.51067,0.17396
		3421.54631,0.34603				3421.54631,0.21420				3421.54631,0.17370
		3420.58196,0.34593				3420.58196,0.21410				3420.58196,0.17346
		3419.61760,0.34593				3419.61760,0.21410				3419.61760,0.17333
		3418.65324,0.34593				3418.65324,0.21413				3418.65324,0.17322
		3417.68888,0.34587				3417.68888,0.21404				3417.68888,0.17304
		3416.72452,0.34577				3416.72452,0.21394				3416.72452,0.17284
		3415.76016,0.34568				3415.76016,0.21391				3415.76016,0.17267
		3414.79580,0.34568				3414.79580,0.21384				3414.79580,0.17249
		3413.83144,0.34574				3413.83144,0.21367				3413.83144,0.17236
		3412.86708,0.34576				3412.86708,0.21354				3412.86708,0.17238
		3411.90272,0.34573				3411.90272,0.21356				3411.90272,0.17243
		3410.93836,0.34570				3410.93836,0.21365				3410.93836,0.17233
		3409.97400,0.34570				3409.97400,0.21371				3409.97400,0.17209
		3409.00965,0.34571				3409.00965,0.21380				3409.00965,0.17185
		3408.04529,0.34577				3408.04529,0.21392				3408.04529,0.17168
		3407.08093,0.34588				3407.08093,0.21403				3407.08093,0.17161
		3406.11657,0.34603				3406.11657,0.21408				3406.11657,0.17161
		3405.15221,0.34616				3405.15221,0.21404				3405.15221,0.17156
		3404.18785,0.34624				3404.18785,0.21390				3404.18785,0.17141
		3403.22349,0.34622				3403.22349,0.21377				3403.22349,0.17120
		3402.25913,0.34615				3402.25913,0.21375				3402.25913,0.17103
		3401.29477,0.34609				3401.29477,0.21385				3401.29477,0.17094
		3400.33041,0.34617				3400.33041,0.21399				3400.33041,0.17090
		3399.36605,0.34636				3399.36605,0.21414				3399.36605,0.17091
		3398.40169,0.34662				3398.40169,0.21434				3398.40169,0.17100
		3397.43734,0.34686				3397.43734,0.21449				3397.43734,0.17110
		3396.47298,0.34705				3396.47298,0.21452				3396.47298,0.17112
		3395.50862,0.34717				3395.50862,0.21455				3395.50862,0.17107
		3394.54426,0.34726				3394.54426,0.21463				3394.54426,0.17098
		3393.57990,0.34736				3393.57990,0.21468				3393.57990,0.17087
		3392.61554,0.34744				3392.61554,0.21471				3392.61554,0.17076
		3391.65118,0.34753				3391.65118,0.21478				3391.65118,0.17075
		3390.68682,0.34770				3390.68682,0.21491				3390.68682,0.17083
		3389.72246,0.34795				3389.72246,0.21510				3389.72246,0.17093
		3388.75810,0.34820				3388.75810,0.21530				3388.75810,0.17104
		3387.79374,0.34842				3387.79374,0.21548				3387.79374,0.17119
		3386.82938,0.34863				3386.82938,0.21566				3386.82938,0.17130
		3385.86503,0.34887				3385.86503,0.21588				3385.86503,0.17139
		3384.90067,0.34917				3384.90067,0.21606				3384.90067,0.17146
		3383.93631,0.34947				3383.93631,0.21623				3383.93631,0.17146
		3382.97195,0.34971				3382.97195,0.21643				3382.97195,0.17143
		3382.00759,0.34989				3382.00759,0.21659				3382.00759,0.17146
		3381.04323,0.35009				3381.04323,0.21664				3381.04323,0.17151
		3380.07887,0.35037				3380.07887,0.21667				3380.07887,0.17160
		3379.11451,0.35069				3379.11451,0.21674				3379.11451,0.17171
		3378.15015,0.35096				3378.15015,0.21685				3378.15015,0.17175
		3377.18579,0.35120				3377.18579,0.21708				3377.18579,0.17177
		3376.22143,0.35149				3376.22143,0.21739				3376.22143,0.17192
		3375.25707,0.35188				3375.25707,0.21763				3375.25707,0.17218
		3374.29272,0.35232				3374.29272,0.21779				3374.29272,0.17241
		3373.32836,0.35270				3373.32836,0.21794				3373.32836,0.17253
		3372.36400,0.35302				3372.36400,0.21809				3372.36400,0.17254
		3371.39964,0.35336				3371.39964,0.21822				3371.39964,0.17251
		3370.43528,0.35372				3370.43528,0.21837				3370.43528,0.17249
		3369.47092,0.35409				3369.47092,0.21853				3369.47092,0.17254
		3368.50656,0.35450				3368.50656,0.21874				3368.50656,0.17272
		3367.54220,0.35494				3367.54220,0.21897				3367.54220,0.17298
		3366.57784,0.35536				3366.57784,0.21920				3366.57784,0.17324
		3365.61348,0.35583				3365.61348,0.21944				3365.61348,0.17344
		3364.64912,0.35636				3364.64912,0.21969				3364.64912,0.17354
		3363.68476,0.35691				3363.68476,0.21997				3363.68476,0.17361
		3362.72041,0.35743				3362.72041,0.22029				3362.72041,0.17367
		3361.75605,0.35789				3361.75605,0.22054				3361.75605,0.17375
		3360.79169,0.35831				3360.79169,0.22070				3360.79169,0.17392
		3359.82733,0.35878				3359.82733,0.22092				3359.82733,0.17416
		3358.86297,0.35934				3358.86297,0.22122				3358.86297,0.17436
		3357.89861,0.35988				3357.89861,0.22151				3357.89861,0.17448
		3356.93425,0.36029				3356.93425,0.22173				3356.93425,0.17460
		3355.96989,0.36064				3355.96989,0.22193				3355.96989,0.17470
		3355.00553,0.36105				3355.00553,0.22212				3355.00553,0.17478
		3354.04117,0.36151				3354.04117,0.22226				3354.04117,0.17485
		3353.07681,0.36194				3353.07681,0.22242				3353.07681,0.17488
		3352.11245,0.36234				3352.11245,0.22262				3352.11245,0.17483
		3351.14810,0.36285				3351.14810,0.22275				3351.14810,0.17479
		3350.18374,0.36348				3350.18374,0.22283				3350.18374,0.17493
		3349.21938,0.36409				3349.21938,0.22301				3349.21938,0.17516
		3348.25502,0.36456				3348.25502,0.22328				3348.25502,0.17525
		3347.29066,0.36499				3347.29066,0.22350				3347.29066,0.17517
		3346.32630,0.36548				3346.32630,0.22367				3346.32630,0.17508
		3345.36194,0.36599				3345.36194,0.22381				3345.36194,0.17511
		3344.39758,0.36646				3344.39758,0.22391				3344.39758,0.17514
		3343.43322,0.36693				3343.43322,0.22400				3343.43322,0.17508
		3342.46886,0.36745				3342.46886,0.22413				3342.46886,0.17500
		3341.50450,0.36803				3341.50450,0.22430				3341.50450,0.17493
		3340.54014,0.36859				3340.54014,0.22446				3340.54014,0.17478
		3339.57579,0.36912				3339.57579,0.22455				3339.57579,0.17459
		3338.61143,0.36964				3338.61143,0.22464				3338.61143,0.17445
		3337.64707,0.37014				3337.64707,0.22483				3337.64707,0.17434
		3336.68271,0.37065				3336.68271,0.22509				3336.68271,0.17425
		3335.71835,0.37124				3335.71835,0.22530				3335.71835,0.17418
		3334.75399,0.37188				3334.75399,0.22546				3334.75399,0.17406
		3333.78963,0.37253				3333.78963,0.22565				3333.78963,0.17383
		3332.82527,0.37314				3332.82527,0.22587				3332.82527,0.17351
		3331.86091,0.37373				3331.86091,0.22604				3331.86091,0.17317
		3330.89655,0.37431				3330.89655,0.22615				3330.89655,0.17283
		3329.93219,0.37489				3329.93219,0.22627				3329.93219,0.17253
		3328.96783,0.37544				3328.96783,0.22648				3328.96783,0.17230
		3328.00348,0.37596				3328.00348,0.22674				3328.00348,0.17206
		3327.03912,0.37643				3327.03912,0.22689				3327.03912,0.17167
		3326.07476,0.37686				3326.07476,0.22696				3326.07476,0.17117
		3325.11040,0.37731				3325.11040,0.22703				3325.11040,0.17075
		3324.14604,0.37783				3324.14604,0.22718				3324.14604,0.17038
		3323.18168,0.37840				3323.18168,0.22741				3323.18168,0.16994
		3322.21732,0.37896				3322.21732,0.22770				3322.21732,0.16950
		3321.25296,0.37954				3321.25296,0.22798				3321.25296,0.16910
		3320.28860,0.38014				3320.28860,0.22819				3320.28860,0.16867
		3319.32424,0.38071				3319.32424,0.22836				3319.32424,0.16817
		3318.35988,0.38121				3318.35988,0.22852				3318.35988,0.16766
		3317.39552,0.38171				3317.39552,0.22870				3317.39552,0.16716
		3316.43117,0.38221				3316.43117,0.22888				3316.43117,0.16670
		3315.46681,0.38272				3315.46681,0.22901				3315.46681,0.16621
		3314.50245,0.38328				3314.50245,0.22912				3314.50245,0.16564
		3313.53809,0.38384				3313.53809,0.22928				3313.53809,0.16504
		3312.57373,0.38431				3312.57373,0.22948				3312.57373,0.16449
		3311.60937,0.38469				3311.60937,0.22969				3311.60937,0.16399
		3310.64501,0.38508				3310.64501,0.22988				3310.64501,0.16349
		3309.68065,0.38558				3309.68065,0.23007				3309.68065,0.16296
		3308.71629,0.38616				3308.71629,0.23037				3308.71629,0.16240
		3307.75193,0.38669				3307.75193,0.23071				3307.75193,0.16188
		3306.78757,0.38711				3306.78757,0.23095				3306.78757,0.16139
		3305.82322,0.38752				3305.82322,0.23111				3305.82322,0.16090
		3304.85886,0.38796				3304.85886,0.23130				3304.85886,0.16038
		3303.89450,0.38842				3303.89450,0.23151				3303.89450,0.15989
		3302.93014,0.38888				3302.93014,0.23167				3302.93014,0.15947
		3301.96578,0.38937				3301.96578,0.23185				3301.96578,0.15905
		3301.00142,0.38990				3301.00142,0.23208				3301.00142,0.15857
		3300.03706,0.39041				3300.03706,0.23236				3300.03706,0.15807
		3299.07270,0.39085				3299.07270,0.23260				3299.07270,0.15753
		3298.10834,0.39125				3298.10834,0.23275				3298.10834,0.15699
		3297.14398,0.39162				3297.14398,0.23288				3297.14398,0.15650
		3296.17962,0.39199				3296.17962,0.23305				3296.17962,0.15605
		3295.21526,0.39234				3295.21526,0.23323				3295.21526,0.15564
		3294.25091,0.39263				3294.25091,0.23338				3294.25091,0.15523
		3293.28655,0.39293				3293.28655,0.23354				3293.28655,0.15479
		3292.32219,0.39325				3292.32219,0.23374				3292.32219,0.15436
		3291.35783,0.39356				3291.35783,0.23402				3291.35783,0.15395
		3290.39347,0.39386				3290.39347,0.23434				3290.39347,0.15353
		3289.42911,0.39416				3289.42911,0.23462				3289.42911,0.15312
		3288.46475,0.39450				3288.46475,0.23483				3288.46475,0.15273
		3287.50039,0.39489				3287.50039,0.23500				3287.50039,0.15241
		3286.53603,0.39533				3286.53603,0.23514				3286.53603,0.15219
		3285.57167,0.39574				3285.57167,0.23527				3285.57167,0.15197
		3284.60731,0.39606				3284.60731,0.23543				3284.60731,0.15168
		3283.64295,0.39632				3283.64295,0.23561				3283.64295,0.15131
		3282.67860,0.39658				3282.67860,0.23583				3282.67860,0.15089
		3281.71424,0.39688				3281.71424,0.23605				3281.71424,0.15057
		3280.74988,0.39722				3280.74988,0.23616				3280.74988,0.15039
		3279.78552,0.39758				3279.78552,0.23620				3279.78552,0.15019
		3278.82116,0.39793				3278.82116,0.23628				3278.82116,0.14989
		3277.85680,0.39823				3277.85680,0.23643				3277.85680,0.14958
		3276.89244,0.39843				3276.89244,0.23660				3276.89244,0.14935
		3275.92808,0.39858				3275.92808,0.23679				3275.92808,0.14918
		3274.96372,0.39885				3274.96372,0.23700				3274.96372,0.14901
		3273.99936,0.39927				3273.99936,0.23717				3273.99936,0.14882
		3273.03500,0.39970				3273.03500,0.23732				3273.03500,0.14869
		3272.07064,0.40004				3272.07064,0.23751				3272.07064,0.14863
		3271.10629,0.40035				3271.10629,0.23770				3271.10629,0.14859
		3270.14193,0.40068				3270.14193,0.23786				3270.14193,0.14858
		3269.17757,0.40105				3269.17757,0.23807				3269.17757,0.14869
		3268.21321,0.40144				3268.21321,0.23835				3268.21321,0.14886
		3267.24885,0.40184				3267.24885,0.23857				3267.24885,0.14892
		3266.28449,0.40228				3266.28449,0.23865				3266.28449,0.14885
		3265.32013,0.40274				3265.32013,0.23867				3265.32013,0.14883
		3264.35577,0.40322				3264.35577,0.23877				3264.35577,0.14891
		3263.39141,0.40370				3263.39141,0.23898				3263.39141,0.14901
		3262.42705,0.40418				3262.42705,0.23927				3262.42705,0.14905
		3261.46269,0.40465				3261.46269,0.23956				3261.46269,0.14909
		3260.49833,0.40511				3260.49833,0.23978				3260.49833,0.14922
		3259.53398,0.40557				3259.53398,0.23992				3259.53398,0.14941
		3258.56962,0.40605				3258.56962,0.24004				3258.56962,0.14958
		3257.60526,0.40658				3257.60526,0.24026				3257.60526,0.14973
		3256.64090,0.40717				3256.64090,0.24060				3256.64090,0.14994
		3255.67654,0.40781				3255.67654,0.24097				3255.67654,0.15025
		3254.71218,0.40844				3254.71218,0.24127				3254.71218,0.15060
		3253.74782,0.40908				3253.74782,0.24149				3253.74782,0.15090
		3252.78346,0.40976				3252.78346,0.24168				3252.78346,0.15115
		3251.81910,0.41044				3251.81910,0.24190				3251.81910,0.15144
		3250.85474,0.41112				3250.85474,0.24216				3250.85474,0.15182
		3249.89038,0.41183				3249.89038,0.24247				3249.89038,0.15224
		3248.92602,0.41260				3248.92602,0.24279				3248.92602,0.15267
		3247.96167,0.41334				3247.96167,0.24307				3247.96167,0.15306
		3246.99731,0.41403				3246.99731,0.24333				3246.99731,0.15339
		3246.03295,0.41473				3246.03295,0.24362				3246.03295,0.15370
		3245.06859,0.41547				3245.06859,0.24391				3245.06859,0.15405
		3244.10423,0.41621				3244.10423,0.24421				3244.10423,0.15445
		3243.13987,0.41701				3243.13987,0.24455				3243.13987,0.15492
		3242.17551,0.41791				3242.17551,0.24492				3242.17551,0.15540
		3241.21115,0.41876				3241.21115,0.24529				3241.21115,0.15578
		3240.24679,0.41953				3240.24679,0.24565				3240.24679,0.15608
		3239.28243,0.42032				3239.28243,0.24596				3239.28243,0.15649
		3238.31807,0.42121				3238.31807,0.24620				3238.31807,0.15705
		3237.35371,0.42210				3237.35371,0.24645				3237.35371,0.15756
		3236.38936,0.42295				3236.38936,0.24677				3236.38936,0.15786
		3235.42500,0.42377				3235.42500,0.24714				3235.42500,0.15812
		3234.46064,0.42460				3234.46064,0.24756				3234.46064,0.15852
		3233.49628,0.42545				3233.49628,0.24799				3233.49628,0.15901
		3232.53192,0.42629				3232.53192,0.24844				3232.53192,0.15946
		3231.56756,0.42709				3231.56756,0.24888				3231.56756,0.15988
		3230.60320,0.42787				3230.60320,0.24931				3230.60320,0.16033
		3229.63884,0.42866				3229.63884,0.24973				3229.63884,0.16082
		3228.67448,0.42949				3228.67448,0.25011				3228.67448,0.16126
		3227.71012,0.43033				3227.71012,0.25043				3227.71012,0.16162
		3226.74576,0.43117				3226.74576,0.25074				3226.74576,0.16193
		3225.78140,0.43203				3225.78140,0.25113				3225.78140,0.16227
		3224.81705,0.43296				3224.81705,0.25157				3224.81705,0.16269
		3223.85269,0.43392				3223.85269,0.25206				3223.85269,0.16314
		3222.88833,0.43483				3222.88833,0.25258				3222.88833,0.16360
		3221.92397,0.43565				3221.92397,0.25309				3221.92397,0.16405
		3220.95961,0.43642				3220.95961,0.25355				3220.95961,0.16440
		3219.99525,0.43717				3219.99525,0.25394				3219.99525,0.16461
		3219.03089,0.43794				3219.03089,0.25432				3219.03089,0.16482
		3218.06653,0.43879				3218.06653,0.25476				3218.06653,0.16511
		3217.10217,0.43968				3217.10217,0.25526				3217.10217,0.16545
		3216.13781,0.44057				3216.13781,0.25575				3216.13781,0.16589
		3215.17345,0.44144				3215.17345,0.25623				3215.17345,0.16645
		3214.20909,0.44224				3214.20909,0.25670				3214.20909,0.16698
		3213.24474,0.44304				3213.24474,0.25715				3213.24474,0.16734
		3212.28038,0.44390				3212.28038,0.25757				3212.28038,0.16760
		3211.31602,0.44477				3211.31602,0.25801				3211.31602,0.16791
		3210.35166,0.44556				3210.35166,0.25850				3210.35166,0.16828
		3209.38730,0.44631				3209.38730,0.25899				3209.38730,0.16863
		3208.42294,0.44707				3208.42294,0.25947				3208.42294,0.16896
		3207.45858,0.44783				3207.45858,0.25995				3207.45858,0.16927
		3206.49422,0.44862				3206.49422,0.26047				3206.49422,0.16956
		3205.52986,0.44946				3205.52986,0.26103				3205.52986,0.16991
		3204.56550,0.45036				3204.56550,0.26157				3204.56550,0.17035
		3203.60114,0.45129				3203.60114,0.26208				3203.60114,0.17083
		3202.63678,0.45223				3202.63678,0.26253				3202.63678,0.17129
		3201.67243,0.45315				3201.67243,0.26297				3201.67243,0.17169
		3200.70807,0.45403				3200.70807,0.26348				3200.70807,0.17205
		3199.74371,0.45485				3199.74371,0.26401				3199.74371,0.17240
		3198.77935,0.45562				3198.77935,0.26446				3198.77935,0.17277
		3197.81499,0.45639				3197.81499,0.26487				3197.81499,0.17318
		3196.85063,0.45717				3196.85063,0.26532				3196.85063,0.17360
		3195.88627,0.45796				3195.88627,0.26578				3195.88627,0.17405
		3194.92191,0.45873				3194.92191,0.26619				3194.92191,0.17451
		3193.95755,0.45949				3193.95755,0.26659				3193.95755,0.17491
		3192.99319,0.46028				3192.99319,0.26702				3192.99319,0.17529
		3192.02883,0.46110				3192.02883,0.26747				3192.02883,0.17572
		3191.06447,0.46197				3191.06447,0.26792				3191.06447,0.17617
		3190.10012,0.46282				3190.10012,0.26833				3190.10012,0.17656
		3189.13576,0.46361				3189.13576,0.26870				3189.13576,0.17695
		3188.17140,0.46441				3188.17140,0.26910				3188.17140,0.17743
		3187.20704,0.46528				3187.20704,0.26958				3187.20704,0.17800
		3186.24268,0.46614				3186.24268,0.27004				3186.24268,0.17857
		3185.27832,0.46695				3185.27832,0.27043				3185.27832,0.17910
		3184.31396,0.46780				3184.31396,0.27081				3184.31396,0.17958
		3183.34960,0.46869				3183.34960,0.27124				3183.34960,0.18006
		3182.38524,0.46953				3182.38524,0.27170				3182.38524,0.18054
		3181.42088,0.47026				3181.42088,0.27212				3181.42088,0.18104
		3180.45652,0.47100				3180.45652,0.27255				3180.45652,0.18158
		3179.49216,0.47180				3179.49216,0.27301				3179.49216,0.18215
		3178.52781,0.47259				3178.52781,0.27348				3178.52781,0.18271
		3177.56345,0.47337				3177.56345,0.27394				3177.56345,0.18327
		3176.59909,0.47418				3176.59909,0.27440				3176.59909,0.18383
		3175.63473,0.47503				3175.63473,0.27490				3175.63473,0.18438
		3174.67037,0.47591				3174.67037,0.27542				3174.67037,0.18495
		3173.70601,0.47681				3173.70601,0.27590				3173.70601,0.18557
		3172.74165,0.47772				3172.74165,0.27638				3172.74165,0.18619
		3171.77729,0.47860				3171.77729,0.27689				3171.77729,0.18679
		3170.81293,0.47941				3170.81293,0.27741				3170.81293,0.18739
		3169.84857,0.48017				3169.84857,0.27792				3169.84857,0.18800
		3168.88421,0.48092				3168.88421,0.27846				3168.88421,0.18864
		3167.91985,0.48171				3167.91985,0.27905				3167.91985,0.18931
		3166.95550,0.48257				3166.95550,0.27968				3166.95550,0.18992
		3165.99114,0.48349				3165.99114,0.28032				3165.99114,0.19050
		3165.02678,0.48440				3165.02678,0.28094				3165.02678,0.19115
		3164.06242,0.48524				3164.06242,0.28154				3164.06242,0.19183
		3163.09806,0.48604				3163.09806,0.28218				3163.09806,0.19240
		3162.13370,0.48686				3162.13370,0.28281				3162.13370,0.19296
		3161.16934,0.48768				3161.16934,0.28340				3161.16934,0.19356
		3160.20498,0.48849				3160.20498,0.28402				3160.20498,0.19421
		3159.24062,0.48929				3159.24062,0.28467				3159.24062,0.19494
		3158.27626,0.49008				3158.27626,0.28533				3158.27626,0.19573
		3157.31190,0.49090				3157.31190,0.28599				3157.31190,0.19646
		3156.34754,0.49176				3156.34754,0.28666				3156.34754,0.19706
		3155.38319,0.49260				3155.38319,0.28732				3155.38319,0.19765
		3154.41883,0.49338				3154.41883,0.28800				3154.41883,0.19827
		3153.45447,0.49416				3153.45447,0.28875				3153.45447,0.19885
		3152.49011,0.49499				3152.49011,0.28952				3152.49011,0.19939
		3151.52575,0.49586				3151.52575,0.29022				3151.52575,0.19997
		3150.56139,0.49671				3150.56139,0.29086				3150.56139,0.20065
		3149.59703,0.49752				3149.59703,0.29153				3149.59703,0.20136
		3148.63267,0.49831				3148.63267,0.29225				3148.63267,0.20200
		3147.66831,0.49914				3147.66831,0.29298				3147.66831,0.20260
		3146.70395,0.49994				3146.70395,0.29372				3146.70395,0.20324
		3145.73959,0.50067				3145.73959,0.29445				3145.73959,0.20389
		3144.77523,0.50139				3144.77523,0.29518				3144.77523,0.20450
		3143.81088,0.50217				3143.81088,0.29592				3143.81088,0.20510
		3142.84652,0.50301				3142.84652,0.29671				3142.84652,0.20571
		3141.88216,0.50385				3141.88216,0.29753				3141.88216,0.20636
		3140.91780,0.50463				3140.91780,0.29831				3140.91780,0.20699
		3139.95344,0.50539				3139.95344,0.29904				3139.95344,0.20756
		3138.98908,0.50622				3138.98908,0.29978				3138.98908,0.20811
		3138.02472,0.50709				3138.02472,0.30058				3138.02472,0.20871
		3137.06036,0.50792				3137.06036,0.30141				3137.06036,0.20934
		3136.09600,0.50868				3136.09600,0.30219				3136.09600,0.20995
		3135.13164,0.50943				3135.13164,0.30292				3135.13164,0.21055
		3134.16728,0.51022				3134.16728,0.30366				3134.16728,0.21117
		3133.20292,0.51102				3133.20292,0.30440				3133.20292,0.21182
		3132.23857,0.51181				3132.23857,0.30506				3132.23857,0.21251
		3131.27421,0.51262				3131.27421,0.30581				3131.27421,0.21320
		3130.30985,0.51344				3130.30985,0.30673				3130.30985,0.21385
		3129.34549,0.51422				3129.34549,0.30765				3129.34549,0.21445
		3128.38113,0.51497				3128.38113,0.30839				3128.38113,0.21508
		3127.41677,0.51573				3127.41677,0.30899				3127.41677,0.21573
		3126.45241,0.51650				3126.45241,0.30965				3126.45241,0.21634
		3125.48805,0.51730				3125.48805,0.31046				3125.48805,0.21692
		3124.52369,0.51812				3124.52369,0.31141				3124.52369,0.21758
		3123.55933,0.51890				3123.55933,0.31239				3123.55933,0.21831
		3122.59497,0.51970				3122.59497,0.31325				3122.59497,0.21902
		3121.63061,0.52059				3121.63061,0.31398				3121.63061,0.21971
		3120.66626,0.52146				3120.66626,0.31470				3120.66626,0.22041
		3119.70190,0.52222				3119.70190,0.31550				3119.70190,0.22111
		3118.73754,0.52296				3118.73754,0.31633				3118.73754,0.22180
		3117.77318,0.52376				3117.77318,0.31712				3117.77318,0.22250
		3116.80882,0.52458				3116.80882,0.31785				3116.80882,0.22321
		3115.84446,0.52537				3115.84446,0.31861				3115.84446,0.22397
		3114.88010,0.52609				3114.88010,0.31947				3114.88010,0.22470
		3113.91574,0.52679				3113.91574,0.32036				3113.91574,0.22544
		3112.95138,0.52752				3112.95138,0.32123				3112.95138,0.22626
		3111.98702,0.52828				3111.98702,0.32201				3111.98702,0.22719
		3111.02266,0.52904				3111.02266,0.32274				3111.02266,0.22808
		3110.05830,0.52981				3110.05830,0.32347				3110.05830,0.22891
		3109.09395,0.53057				3109.09395,0.32426				3109.09395,0.22972
		3108.12959,0.53133				3108.12959,0.32512				3108.12959,0.23058
		3107.16523,0.53213				3107.16523,0.32598				3107.16523,0.23152
		3106.20087,0.53298				3106.20087,0.32684				3106.20087,0.23248
		3105.23651,0.53379				3105.23651,0.32772				3105.23651,0.23337
		3104.27215,0.53455				3104.27215,0.32860				3104.27215,0.23426
		3103.30779,0.53527				3103.30779,0.32944				3103.30779,0.23524
		3102.34343,0.53599				3102.34343,0.33024				3102.34343,0.23624
		3101.37907,0.53676				3101.37907,0.33103				3101.37907,0.23728
		3100.41471,0.53758				3100.41471,0.33186				3100.41471,0.23840
		3099.45035,0.53842				3099.45035,0.33278				3099.45035,0.23955
		3098.48599,0.53926				3098.48599,0.33372				3098.48599,0.24062
		3097.52164,0.54005				3097.52164,0.33464				3097.52164,0.24166
		3096.55728,0.54077				3096.55728,0.33555				3096.55728,0.24274
		3095.59292,0.54148				3095.59292,0.33643				3095.59292,0.24384
		3094.62856,0.54221				3094.62856,0.33727				3094.62856,0.24495
		3093.66420,0.54294				3093.66420,0.33814				3093.66420,0.24606
		3092.69984,0.54369				3092.69984,0.33906				3092.69984,0.24722
		3091.73548,0.54444				3091.73548,0.34000				3091.73548,0.24836
		3090.77112,0.54519				3090.77112,0.34089				3090.77112,0.24946
		3089.80676,0.54598				3089.80676,0.34175				3089.80676,0.25056
		3088.84240,0.54678				3088.84240,0.34264				3088.84240,0.25169
		3087.87804,0.54753				3087.87804,0.34355				3087.87804,0.25285
		3086.91368,0.54825				3086.91368,0.34442				3086.91368,0.25402
		3085.94933,0.54900				3085.94933,0.34527				3085.94933,0.25518
		3084.98497,0.54976				3084.98497,0.34617				3084.98497,0.25630
		3084.02061,0.55049				3084.02061,0.34718				3084.02061,0.25744
		3083.05625,0.55118				3083.05625,0.34819				3083.05625,0.25866
		3082.09189,0.55188				3082.09189,0.34910				3082.09189,0.25990
		3081.12753,0.55263				3081.12753,0.34997				3081.12753,0.26109
		3080.16317,0.55341				3080.16317,0.35086				3080.16317,0.26228
		3079.19881,0.55420				3079.19881,0.35176				3079.19881,0.26347
		3078.23445,0.55495				3078.23445,0.35269				3078.23445,0.26459
		3077.27009,0.55568				3077.27009,0.35366				3077.27009,0.26565
		3076.30573,0.55640				3076.30573,0.35463				3076.30573,0.26677
		3075.34137,0.55714				3075.34137,0.35561				3075.34137,0.26803
		3074.37702,0.55788				3074.37702,0.35663				3074.37702,0.26936
		3073.41266,0.55862				3073.41266,0.35763				3073.41266,0.27061
		3072.44830,0.55936				3072.44830,0.35854				3072.44830,0.27176
		3071.48394,0.56011				3071.48394,0.35946				3071.48394,0.27290
		3070.51958,0.56083				3070.51958,0.36042				3070.51958,0.27405
		3069.55522,0.56157				3069.55522,0.36137				3069.55522,0.27518
		3068.59086,0.56233				3068.59086,0.36231				3068.59086,0.27632
		3067.62650,0.56309				3067.62650,0.36327				3067.62650,0.27751
		3066.66214,0.56381				3066.66214,0.36424				3066.66214,0.27872
		3065.69778,0.56455				3065.69778,0.36526				3065.69778,0.27987
		3064.73342,0.56530				3064.73342,0.36625				3064.73342,0.28102
		3063.76906,0.56600				3063.76906,0.36714				3063.76906,0.28218
		3062.80471,0.56667				3062.80471,0.36802				3062.80471,0.28333
		3061.84035,0.56736				3061.84035,0.36900				3061.84035,0.28445
		3060.87599,0.56811				3060.87599,0.37004				3060.87599,0.28560
		3059.91163,0.56894				3059.91163,0.37107				3059.91163,0.28678
		3058.94727,0.56977				3058.94727,0.37208				3058.94727,0.28797
		3057.98291,0.57052				3057.98291,0.37311				3057.98291,0.28913
		3057.01855,0.57120				3057.01855,0.37408				3057.01855,0.29032
		3056.05419,0.57189				3056.05419,0.37496				3056.05419,0.29152
		3055.08983,0.57262				3055.08983,0.37583				3055.08983,0.29262
		3054.12547,0.57334				3054.12547,0.37678				3054.12547,0.29363
		3053.16111,0.57403				3053.16111,0.37781				3053.16111,0.29470
		3052.19675,0.57474				3052.19675,0.37882				3052.19675,0.29585
		3051.23240,0.57551				3051.23240,0.37977				3051.23240,0.29702
		3050.26804,0.57627				3050.26804,0.38069				3050.26804,0.29814
		3049.30368,0.57699				3049.30368,0.38163				3049.30368,0.29922
		3048.33932,0.57775				3048.33932,0.38261				3048.33932,0.30036
		3047.37496,0.57856				3047.37496,0.38363				3047.37496,0.30154
		3046.41060,0.57930				3046.41060,0.38463				3046.41060,0.30264
		3045.44624,0.57993				3045.44624,0.38556				3045.44624,0.30365
		3044.48188,0.58057				3044.48188,0.38648				3044.48188,0.30467
		3043.51752,0.58133				3043.51752,0.38741				3043.51752,0.30581
		3042.55316,0.58212				3042.55316,0.38836				3042.55316,0.30707
		3041.58880,0.58287				3041.58880,0.38935				3041.58880,0.30827
		3040.62444,0.58357				3040.62444,0.39031				3040.62444,0.30937
		3039.66009,0.58424				3039.66009,0.39122				3039.66009,0.31046
		3038.69573,0.58491				3038.69573,0.39215				3038.69573,0.31156
		3037.73137,0.58561				3037.73137,0.39312				3037.73137,0.31264
		3036.76701,0.58638				3036.76701,0.39411				3036.76701,0.31373
		3035.80265,0.58716				3035.80265,0.39515				3035.80265,0.31479
		3034.83829,0.58787				3034.83829,0.39620				3034.83829,0.31583
		3033.87393,0.58855				3033.87393,0.39716				3033.87393,0.31689
		3032.90957,0.58928				3032.90957,0.39804				3032.90957,0.31797
		3031.94521,0.59000				3031.94521,0.39888				3031.94521,0.31907
		3030.98085,0.59065				3030.98085,0.39977				3030.98085,0.32016
		3030.01649,0.59132				3030.01649,0.40075				3030.01649,0.32120
		3029.05213,0.59204				3029.05213,0.40175				3029.05213,0.32221
		3028.08778,0.59277				3028.08778,0.40273				3028.08778,0.32325
		3027.12342,0.59348				3027.12342,0.40370				3027.12342,0.32438
		3026.15906,0.59421				3026.15906,0.40464				3026.15906,0.32556
		3025.19470,0.59496				3025.19470,0.40552				3025.19470,0.32672
		3024.23034,0.59569				3024.23034,0.40644				3024.23034,0.32782
		3023.26598,0.59639				3023.26598,0.40747				3023.26598,0.32888
		3022.30162,0.59710				3022.30162,0.40851				3022.30162,0.32992
		3021.33726,0.59779				3021.33726,0.40943				3021.33726,0.33091
		3020.37290,0.59849				3020.37290,0.41024				3020.37290,0.33191
		3019.40854,0.59922				3019.40854,0.41104				3019.40854,0.33298
		3018.44418,0.59997				3018.44418,0.41188				3018.44418,0.33406
		3017.47982,0.60071				3017.47982,0.41278				3017.47982,0.33510
		3016.51547,0.60146				3016.51547,0.41378				3016.51547,0.33618
		3015.55111,0.60223				3015.55111,0.41483				3015.55111,0.33727
		3014.58675,0.60294				3014.58675,0.41587				3014.58675,0.33832
		3013.62239,0.60358				3013.62239,0.41684				3013.62239,0.33937
		3012.65803,0.60419				3012.65803,0.41772				3012.65803,0.34044
		3011.69367,0.60486				3011.69367,0.41864				3011.69367,0.34145
		3010.72931,0.60557				3010.72931,0.41963				3010.72931,0.34244
		3009.76495,0.60626				3009.76495,0.42052				3009.76495,0.34345
		3008.80059,0.60691				3008.80059,0.42132				3008.80059,0.34447
		3007.83623,0.60757				3007.83623,0.42217				3007.83623,0.34554
		3006.87187,0.60825				3006.87187,0.42312				3006.87187,0.34663
		3005.90751,0.60892				3005.90751,0.42407				3005.90751,0.34769
		3004.94316,0.60956				3004.94316,0.42499				3004.94316,0.34869
		3003.97880,0.61025				3003.97880,0.42587				3003.97880,0.34968
		3003.01444,0.61096				3003.01444,0.42671				3003.01444,0.35067
		3002.05008,0.61161				3002.05008,0.42756				3002.05008,0.35170
		3001.08572,0.61225				3001.08572,0.42847				3001.08572,0.35274
		3000.12136,0.61294				3000.12136,0.42945				3000.12136,0.35379
		2999.15700,0.61367				2999.15700,0.43043				2999.15700,0.35486
		2998.19264,0.61432				2998.19264,0.43130				2998.19264,0.35592
		2997.22828,0.61499				2997.22828,0.43215				2997.22828,0.35699
		2996.26392,0.61563				2996.26392,0.43297				2996.26392,0.35799
		2995.29956,0.61626				2995.29956,0.43375				2995.29956,0.35895
		2994.33520,0.61694				2994.33520,0.43462				2994.33520,0.35997
		2993.37085,0.61767				2993.37085,0.43562				2993.37085,0.36098
		2992.40649,0.61834				2992.40649,0.43657				2992.40649,0.36193
		2991.44213,0.61889				2991.44213,0.43736				2991.44213,0.36287
		2990.47777,0.61938				2990.47777,0.43814				2990.47777,0.36385
		2989.51341,0.61992				2989.51341,0.43899				2989.51341,0.36484
		2988.54905,0.62052				2988.54905,0.43981				2988.54905,0.36578
		2987.58469,0.62113				2987.58469,0.44059				2987.58469,0.36668
		2986.62033,0.62171				2986.62033,0.44135				2986.62033,0.36753
		2985.65597,0.62225				2985.65597,0.44211				2985.65597,0.36835
		2984.69161,0.62276				2984.69161,0.44285				2984.69161,0.36920
		2983.72725,0.62324				2983.72725,0.44350				2983.72725,0.37011
		2982.76289,0.62363				2982.76289,0.44405				2982.76289,0.37100
		2981.79854,0.62398				2981.79854,0.44459				2981.79854,0.37182
		2980.83418,0.62438				2980.83418,0.44520				2980.83418,0.37264
		2979.86982,0.62481				2979.86982,0.44585				2979.86982,0.37350
		2978.90546,0.62522				2978.90546,0.44643				2978.90546,0.37432
		2977.94110,0.62567				2977.94110,0.44696				2977.94110,0.37509
		2976.97674,0.62615				2976.97674,0.44759				2976.97674,0.37589
		2976.01238,0.62658				2976.01238,0.44830				2976.01238,0.37673
		2975.04802,0.62701				2975.04802,0.44893				2975.04802,0.37761
		2974.08366,0.62749				2974.08366,0.44957				2974.08366,0.37849
		2973.11930,0.62803				2973.11930,0.45030				2973.11930,0.37940
		2972.15494,0.62858				2972.15494,0.45111				2972.15494,0.38040
		2971.19059,0.62914				2971.19059,0.45196				2971.19059,0.38145
		2970.22623,0.62972				2970.22623,0.45284				2970.22623,0.38246
		2969.26187,0.63031				2969.26187,0.45373				2969.26187,0.38343
		2968.29751,0.63094				2968.29751,0.45463				2968.29751,0.38442
		2967.33315,0.63166				2967.33315,0.45555				2967.33315,0.38542
		2966.36879,0.63239				2966.36879,0.45647				2966.36879,0.38644
		2965.40443,0.63306				2965.40443,0.45738				2965.40443,0.38749
		2964.44007,0.63372				2964.44007,0.45836				2964.44007,0.38852
		2963.47571,0.63443				2963.47571,0.45935				2963.47571,0.38950
		2962.51135,0.63515				2962.51135,0.46025				2962.51135,0.39049
		2961.54699,0.63583				2961.54699,0.46101				2961.54699,0.39152
		2960.58263,0.63649				2960.58263,0.46178				2960.58263,0.39255
		2959.61828,0.63714				2959.61828,0.46269				2959.61828,0.39354
		2958.65392,0.63780				2958.65392,0.46363				2958.65392,0.39453
		2957.68956,0.63847				2957.68956,0.46447				2957.68956,0.39550
		2956.72520,0.63914				2956.72520,0.46524				2956.72520,0.39646
		2955.76084,0.63975				2955.76084,0.46606				2955.76084,0.39741
		2954.79648,0.64033				2954.79648,0.46698				2954.79648,0.39836
		2953.83212,0.64096				2953.83212,0.46797				2953.83212,0.39935
		2952.86776,0.64164				2952.86776,0.46895				2952.86776,0.40038
		2951.90340,0.64226				2951.90340,0.46990				2951.90340,0.40138
		2950.93904,0.64283				2950.93904,0.47081				2950.93904,0.40235
		2949.97468,0.64340				2949.97468,0.47168				2949.97468,0.40333
		2949.01032,0.64400				2949.01032,0.47253				2949.01032,0.40430
		2948.04597,0.64462				2948.04597,0.47336				2948.04597,0.40527
		2947.08161,0.64525				2947.08161,0.47418				2947.08161,0.40624
		2946.11725,0.64586				2946.11725,0.47501				2946.11725,0.40716
		2945.15289,0.64646				2945.15289,0.47583				2945.15289,0.40804
		2944.18853,0.64700				2944.18853,0.47659				2944.18853,0.40891
		2943.22417,0.64746				2943.22417,0.47726				2943.22417,0.40977
		2942.25981,0.64790				2942.25981,0.47786				2942.25981,0.41068
		2941.29545,0.64837				2941.29545,0.47847				2941.29545,0.41160
		2940.33109,0.64885				2940.33109,0.47911				2940.33109,0.41250
		2939.36673,0.64934				2939.36673,0.47974				2939.36673,0.41338
		2938.40237,0.64981				2938.40237,0.48031				2938.40237,0.41420
		2937.43801,0.65024				2937.43801,0.48088				2937.43801,0.41496
		2936.47366,0.65067				2936.47366,0.48146				2936.47366,0.41576
		2935.50930,0.65111				2935.50930,0.48206				2935.50930,0.41664
		2934.54494,0.65156				2934.54494,0.48275				2934.54494,0.41760
		2933.58058,0.65210				2933.58058,0.48345				2933.58058,0.41854
		2932.61622,0.65273				2932.61622,0.48409				2932.61622,0.41943
		2931.65186,0.65333				2931.65186,0.48473				2931.65186,0.42033
		2930.68750,0.65383				2930.68750,0.48538				2930.68750,0.42118
		2929.72314,0.65437				2929.72314,0.48598				2929.72314,0.42199
		2928.75878,0.65495				2928.75878,0.48659				2928.75878,0.42286
		2927.79442,0.65553				2927.79442,0.48729				2927.79442,0.42386
		2926.83006,0.65619				2926.83006,0.48803				2926.83006,0.42485
		2925.86570,0.65698				2925.86570,0.48883				2925.86570,0.42575
		2924.90135,0.65771				2924.90135,0.48966				2924.90135,0.42666
		2923.93699,0.65835				2923.93699,0.49047				2923.93699,0.42769
		2922.97263,0.65902				2922.97263,0.49131				2922.97263,0.42878
		2922.00827,0.65972				2922.00827,0.49228				2922.00827,0.42982
		2921.04391,0.66037				2921.04391,0.49329				2921.04391,0.43085
		2920.07955,0.66101				2920.07955,0.49428				2920.07955,0.43189
		2919.11519,0.66171				2919.11519,0.49528				2919.11519,0.43292
		2918.15083,0.66245				2918.15083,0.49630				2918.15083,0.43394
		2917.18647,0.66313				2917.18647,0.49729				2917.18647,0.43497
		2916.22211,0.66370				2916.22211,0.49829				2916.22211,0.43595
		2915.25775,0.66427				2915.25775,0.49930				2915.25775,0.43688
		2914.29339,0.66494				2914.29339,0.50029				2914.29339,0.43784
		2913.32904,0.66559				2913.32904,0.50125				2913.32904,0.43881
		2912.36468,0.66614				2912.36468,0.50217				2912.36468,0.43982
		2911.40032,0.66665				2911.40032,0.50302				2911.40032,0.44083
		2910.43596,0.66716				2910.43596,0.50382				2910.43596,0.44181
		2909.47160,0.66770				2909.47160,0.50464				2909.47160,0.44274
		2908.50724,0.66829				2908.50724,0.50554				2908.50724,0.44364
		2907.54288,0.66891				2907.54288,0.50645				2907.54288,0.44455
		2906.57852,0.66950				2906.57852,0.50729				2906.57852,0.44548
		2905.61416,0.67010				2905.61416,0.50809				2905.61416,0.44642
		2904.64980,0.67073				2904.64980,0.50891				2904.64980,0.44736
		2903.68544,0.67129				2903.68544,0.50975				2903.68544,0.44827
		2902.72108,0.67178				2902.72108,0.51056				2902.72108,0.44916
		2901.75673,0.67227				2901.75673,0.51133				2901.75673,0.45003
		2900.79237,0.67280				2900.79237,0.51210				2900.79237,0.45090
		2899.82801,0.67337				2899.82801,0.51288				2899.82801,0.45182
		2898.86365,0.67396				2898.86365,0.51365				2898.86365,0.45283
		2897.89929,0.67453				2897.89929,0.51441				2897.89929,0.45384
		2896.93493,0.67505				2896.93493,0.51522				2896.93493,0.45481
		2895.97057,0.67560				2895.97057,0.51609				2895.97057,0.45579
		2895.00621,0.67624				2895.00621,0.51695				2895.00621,0.45679
		2894.04185,0.67689				2894.04185,0.51777				2894.04185,0.45776
		2893.07749,0.67748				2893.07749,0.51861				2893.07749,0.45864
		2892.11313,0.67802				2892.11313,0.51948				2892.11313,0.45950
		2891.14877,0.67860				2891.14877,0.52032				2891.14877,0.46043
		2890.18442,0.67923				2890.18442,0.52109				2890.18442,0.46144
		2889.22006,0.67984				2889.22006,0.52182				2889.22006,0.46246
		2888.25570,0.68037				2888.25570,0.52259				2888.25570,0.46345
		2887.29134,0.68086				2887.29134,0.52343				2887.29134,0.46442
		2886.32698,0.68142				2886.32698,0.52428				2886.32698,0.46540
		2885.36262,0.68207				2885.36262,0.52516				2885.36262,0.46637
		2884.39826,0.68276				2884.39826,0.52605				2884.39826,0.46731
		2883.43390,0.68337				2883.43390,0.52687				2883.43390,0.46825
		2882.46954,0.68388				2882.46954,0.52756				2882.46954,0.46920
		2881.50518,0.68436				2881.50518,0.52819				2881.50518,0.47014
		2880.54082,0.68489				2880.54082,0.52891				2880.54082,0.47108
		2879.57646,0.68546				2879.57646,0.52977				2879.57646,0.47199
		2878.61211,0.68600				2878.61211,0.53064				2878.61211,0.47280
		2877.64775,0.68657				2877.64775,0.53135				2877.64775,0.47366
		2876.68339,0.68721				2876.68339,0.53200				2876.68339,0.47467
		2875.71903,0.68783				2875.71903,0.53271				2875.71903,0.47569
		2874.75467,0.68838				2874.75467,0.53352				2874.75467,0.47663
		2873.79031,0.68894				2873.79031,0.53440				2873.79031,0.47752
		2872.82595,0.68954				2872.82595,0.53525				2872.82595,0.47838
		2871.86159,0.69015				2871.86159,0.53604				2871.86159,0.47929
		2870.89723,0.69076				2870.89723,0.53686				2870.89723,0.48030
		2869.93287,0.69138				2869.93287,0.53771				2869.93287,0.48133
		2868.96851,0.69201				2868.96851,0.53852				2868.96851,0.48232
		2868.00415,0.69264				2868.00415,0.53930				2868.00415,0.48330
		2867.03980,0.69331				2867.03980,0.54010				2867.03980,0.48427
		2866.07544,0.69399				2866.07544,0.54092				2866.07544,0.48522
		2865.11108,0.69462				2865.11108,0.54174				2865.11108,0.48616
		2864.14672,0.69522				2864.14672,0.54255				2864.14672,0.48711
		2863.18236,0.69584				2863.18236,0.54336				2863.18236,0.48806
		2862.21800,0.69645				2862.21800,0.54411				2862.21800,0.48897
		2861.25364,0.69708				2861.25364,0.54481				2861.25364,0.48987
		2860.28928,0.69774				2860.28928,0.54557				2860.28928,0.49079
		2859.32492,0.69835				2859.32492,0.54639				2859.32492,0.49167
		2858.36056,0.69895				2858.36056,0.54715				2858.36056,0.49255
		2857.39620,0.69960				2857.39620,0.54785				2857.39620,0.49348
		2856.43184,0.70022				2856.43184,0.54847				2856.43184,0.49442
		2855.46749,0.70078				2855.46749,0.54908				2855.46749,0.49535
		2854.50313,0.70137				2854.50313,0.54974				2854.50313,0.49630
		2853.53877,0.70201				2853.53877,0.55051				2853.53877,0.49728
		2852.57441,0.70267				2852.57441,0.55134				2852.57441,0.49828
		2851.61005,0.70330				2851.61005,0.55221				2851.61005,0.49921
		2850.64569,0.70387				2850.64569,0.55310				2850.64569,0.50007
		2849.68133,0.70445				2849.68133,0.55400				2849.68133,0.50098
		2848.71697,0.70507				2848.71697,0.55493				2848.71697,0.50202
		2847.75261,0.70571				2847.75261,0.55586				2847.75261,0.50307
		2846.78825,0.70629				2846.78825,0.55676				2846.78825,0.50406
		2845.82389,0.70683				2845.82389,0.55764				2845.82389,0.50501
		2844.85953,0.70742				2844.85953,0.55852				2844.85953,0.50593
		2843.89518,0.70804				2843.89518,0.55939				2843.89518,0.50679
		2842.93082,0.70860				2842.93082,0.56029				2842.93082,0.50764
		2841.96646,0.70912				2841.96646,0.56122				2841.96646,0.50855
		2841.00210,0.70968				2841.00210,0.56214				2841.00210,0.50953
		2840.03774,0.71034				2840.03774,0.56305				2840.03774,0.51059
		2839.07338,0.71103				2839.07338,0.56400				2839.07338,0.51166
		2838.10902,0.71162				2838.10902,0.56486				2838.10902,0.51262
		2837.14466,0.71212				2837.14466,0.56555				2837.14466,0.51347
		2836.18030,0.71265				2836.18030,0.56628				2836.18030,0.51427
		2835.21594,0.71326				2835.21594,0.56716				2835.21594,0.51510
		2834.25158,0.71389				2834.25158,0.56813				2834.25158,0.51601
		2833.28722,0.71450				2833.28722,0.56904				2833.28722,0.51700
		2832.32287,0.71506				2832.32287,0.56982				2832.32287,0.51802
		2831.35851,0.71562				2831.35851,0.57059				2831.35851,0.51901
		2830.39415,0.71617				2830.39415,0.57139				2830.39415,0.51993
		2829.42979,0.71672				2829.42979,0.57216				2829.42979,0.52080
		2828.46543,0.71731				2828.46543,0.57296				2828.46543,0.52168
		2827.50107,0.71788				2827.50107,0.57387				2827.50107,0.52261
		2826.53671,0.71838				2826.53671,0.57473				2826.53671,0.52348
		2825.57235,0.71885				2825.57235,0.57545				2825.57235,0.52429
		2824.60799,0.71939				2824.60799,0.57616				2824.60799,0.52518
		2823.64363,0.71995				2823.64363,0.57692				2823.64363,0.52616
		2822.67927,0.72047				2822.67927,0.57768				2822.67927,0.52708
		2821.71491,0.72096				2821.71491,0.57840				2821.71491,0.52793
		2820.75056,0.72147				2820.75056,0.57913				2820.75056,0.52876
		2819.78620,0.72200				2819.78620,0.57987				2819.78620,0.52959
		2818.82184,0.72255				2818.82184,0.58065				2818.82184,0.53048
		2817.85748,0.72311				2817.85748,0.58150				2817.85748,0.53141
		2816.89312,0.72361				2816.89312,0.58236				2816.89312,0.53226
		2815.92876,0.72406				2815.92876,0.58311				2815.92876,0.53308
		2814.96440,0.72452				2814.96440,0.58380				2814.96440,0.53394
		2814.00004,0.72502				2814.00004,0.58449				2814.00004,0.53483
		2813.03568,0.72559				2813.03568,0.58521				2813.03568,0.53577
		2812.07132,0.72618				2812.07132,0.58605				2812.07132,0.53676
		2811.10696,0.72674				2811.10696,0.58693				2811.10696,0.53771
		2810.14260,0.72730				2810.14260,0.58771				2810.14260,0.53852
		2809.17825,0.72786				2809.17825,0.58840				2809.17825,0.53929
		2808.21389,0.72837				2808.21389,0.58911				2808.21389,0.54011
		2807.24953,0.72888				2807.24953,0.58988				2807.24953,0.54099
		2806.28517,0.72944				2806.28517,0.59069				2806.28517,0.54189
		2805.32081,0.73004				2805.32081,0.59152				2805.32081,0.54280
		2804.35645,0.73064				2804.35645,0.59233				2804.35645,0.54372
		2803.39209,0.73120				2803.39209,0.59312				2803.39209,0.54460
		2802.42773,0.73174				2802.42773,0.59392				2802.42773,0.54545
		2801.46337,0.73232				2801.46337,0.59473				2801.46337,0.54631
		2800.49901,0.73291				2800.49901,0.59550				2800.49901,0.54718
		2799.53465,0.73352				2799.53465,0.59624				2799.53465,0.54805
		2798.57029,0.73415				2798.57029,0.59697				2798.57029,0.54890
		2797.60594,0.73466				2797.60594,0.59775				2797.60594,0.54972
		2796.64158,0.73506				2796.64158,0.59857				2796.64158,0.55053
		2795.67722,0.73551				2795.67722,0.59938				2795.67722,0.55141
		2794.71286,0.73605				2794.71286,0.60015				2794.71286,0.55234
		2793.74850,0.73662				2793.74850,0.60091				2793.74850,0.55327
		2792.78414,0.73717				2792.78414,0.60169				2792.78414,0.55412
		2791.81978,0.73769				2791.81978,0.60240				2791.81978,0.55492
		2790.85542,0.73819				2790.85542,0.60303				2790.85542,0.55574
		2789.89106,0.73866				2789.89106,0.60370				2789.89106,0.55661
		2788.92670,0.73915				2788.92670,0.60444				2788.92670,0.55751
		2787.96234,0.73966				2787.96234,0.60520				2787.96234,0.55833
		2786.99798,0.74014				2786.99798,0.60595				2786.99798,0.55906
		2786.03363,0.74061				2786.03363,0.60671				2786.03363,0.55981
		2785.06927,0.74109				2785.06927,0.60742				2785.06927,0.56065
		2784.10491,0.74154				2784.10491,0.60814				2784.10491,0.56151
		2783.14055,0.74200				2783.14055,0.60890				2783.14055,0.56239
		2782.17619,0.74253				2782.17619,0.60969				2782.17619,0.56327
		2781.21183,0.74311				2781.21183,0.61048				2781.21183,0.56410
		2780.24747,0.74370				2780.24747,0.61124				2780.24747,0.56489
		2779.28311,0.74425				2779.28311,0.61200				2779.28311,0.56572
		2778.31875,0.74475				2778.31875,0.61275				2778.31875,0.56657
		2777.35439,0.74522				2777.35439,0.61348				2777.35439,0.56734
		2776.39003,0.74572				2776.39003,0.61422				2776.39003,0.56806
		2775.42567,0.74622				2775.42567,0.61497				2775.42567,0.56888
		2774.46132,0.74665				2774.46132,0.61571				2774.46132,0.56975
		2773.49696,0.74709				2773.49696,0.61643				2773.49696,0.57055
		2772.53260,0.74760				2772.53260,0.61713				2772.53260,0.57131
		2771.56824,0.74815				2771.56824,0.61783				2771.56824,0.57212
		2770.60388,0.74868				2770.60388,0.61852				2770.60388,0.57299
		2769.63952,0.74918				2769.63952,0.61923				2769.63952,0.57388
		2768.67516,0.74968				2768.67516,0.61992				2768.67516,0.57474
		2767.71080,0.75018				2767.71080,0.62060				2767.71080,0.57551
		2766.74644,0.75066				2766.74644,0.62131				2766.74644,0.57622
		2765.78208,0.75108				2765.78208,0.62204				2765.78208,0.57698
		2764.81772,0.75152				2764.81772,0.62277				2764.81772,0.57781
		2763.85336,0.75203				2763.85336,0.62351				2763.85336,0.57867
		2762.88901,0.75256				2762.88901,0.62424				2762.88901,0.57951
		2761.92465,0.75304				2761.92465,0.62500				2761.92465,0.58028
		2760.96029,0.75349				2760.96029,0.62575				2760.96029,0.58102
		2759.99593,0.75397				2759.99593,0.62642				2759.99593,0.58174
		2759.03157,0.75448				2759.03157,0.62705				2759.03157,0.58244
		2758.06721,0.75495				2758.06721,0.62774				2758.06721,0.58319
		2757.10285,0.75541				2757.10285,0.62845				2757.10285,0.58403
		2756.13849,0.75586				2756.13849,0.62915				2756.13849,0.58487
		2755.17413,0.75630				2755.17413,0.62986				2755.17413,0.58567
		2754.20977,0.75675				2754.20977,0.63056				2754.20977,0.58649
		2753.24541,0.75726				2753.24541,0.63125				2753.24541,0.58736
		2752.28105,0.75780				2752.28105,0.63198				2752.28105,0.58817
		2751.31670,0.75832				2751.31670,0.63276				2751.31670,0.58888
		2750.35234,0.75879				2750.35234,0.63348				2750.35234,0.58959
		2749.38798,0.75922				2749.38798,0.63410				2749.38798,0.59041
		2748.42362,0.75969				2748.42362,0.63470				2748.42362,0.59128
		2747.45926,0.76017				2747.45926,0.63536				2747.45926,0.59208
		2746.49490,0.76060				2746.49490,0.63608				2746.49490,0.59278
		2745.53054,0.76103				2745.53054,0.63682				2745.53054,0.59347
		2744.56618,0.76152				2744.56618,0.63760				2744.56618,0.59422
		2743.60182,0.76201				2743.60182,0.63832				2743.60182,0.59497
		2742.63746,0.76244				2742.63746,0.63890				2742.63746,0.59566
		2741.67310,0.76283				2741.67310,0.63948				2741.67310,0.59635
		2740.70874,0.76323				2740.70874,0.64019				2740.70874,0.59713
		2739.74439,0.76366				2739.74439,0.64091				2739.74439,0.59797
		2738.78003,0.76412				2738.78003,0.64154				2738.78003,0.59876
		2737.81567,0.76458				2737.81567,0.64219				2737.81567,0.59950
		2736.85131,0.76507				2736.85131,0.64291				2736.85131,0.60021
		2735.88695,0.76559				2735.88695,0.64361				2735.88695,0.60096
		2734.92259,0.76609				2734.92259,0.64428				2734.92259,0.60171
		2733.95823,0.76653				2733.95823,0.64495				2733.95823,0.60242
		2732.99387,0.76692				2732.99387,0.64562				2732.99387,0.60310
		2732.02951,0.76735				2732.02951,0.64627				2732.02951,0.60381
		2731.06515,0.76784				2731.06515,0.64696				2731.06515,0.60462
		2730.10079,0.76829				2730.10079,0.64767				2730.10079,0.60541
		2729.13643,0.76869				2729.13643,0.64832				2729.13643,0.60608
		2728.17208,0.76911				2728.17208,0.64890				2728.17208,0.60670
		2727.20772,0.76956				2727.20772,0.64944				2727.20772,0.60739
		2726.24336,0.77000				2726.24336,0.65005				2726.24336,0.60816
		2725.27900,0.77045				2725.27900,0.65077				2725.27900,0.60895
		2724.31464,0.77090				2724.31464,0.65151				2724.31464,0.60972
		2723.35028,0.77137				2723.35028,0.65220				2723.35028,0.61045
		2722.38592,0.77180				2722.38592,0.65285				2722.38592,0.61113
		2721.42156,0.77221				2721.42156,0.65348				2721.42156,0.61175
		2720.45720,0.77263				2720.45720,0.65413				2720.45720,0.61237
		2719.49284,0.77306				2719.49284,0.65475				2719.49284,0.61307
		2718.52848,0.77350				2718.52848,0.65540				2718.52848,0.61386
		2717.56412,0.77394				2717.56412,0.65610				2717.56412,0.61462
		2716.59977,0.77435				2716.59977,0.65676				2716.59977,0.61531
		2715.63541,0.77472				2715.63541,0.65732				2715.63541,0.61601
		2714.67105,0.77512				2714.67105,0.65789				2714.67105,0.61675
		2713.70669,0.77559				2713.70669,0.65860				2713.70669,0.61750
		2712.74233,0.77605				2712.74233,0.65935				2712.74233,0.61821
		2711.77797,0.77649				2711.77797,0.65999				2711.77797,0.61886
		2710.81361,0.77692				2710.81361,0.66060				2710.81361,0.61951
		2709.84925,0.77736				2709.84925,0.66128				2709.84925,0.62020
		2708.88489,0.77778				2708.88489,0.66196				2708.88489,0.62091
		2707.92053,0.77817				2707.92053,0.66257				2707.92053,0.62154
		2706.95617,0.77858				2706.95617,0.66321				2706.95617,0.62211
		2705.99181,0.77911				2705.99181,0.66395				2705.99181,0.62281
		2705.02746,0.77963				2705.02746,0.66466				2705.02746,0.62361
		2704.06310,0.78004				2704.06310,0.66517				2704.06310,0.62432
		2703.09874,0.78039				2703.09874,0.66558				2703.09874,0.62491
		2702.13438,0.78076				2702.13438,0.66609				2702.13438,0.62550
		2701.17002,0.78116				2701.17002,0.66668				2701.17002,0.62617
		2700.20566,0.78155				2700.20566,0.66729				2700.20566,0.62684
		2699.24130,0.78191				2699.24130,0.66793				2699.24130,0.62750
		2698.27694,0.78232				2698.27694,0.66856				2698.27694,0.62819
		2697.31258,0.78277				2697.31258,0.66917				2697.31258,0.62886
		2696.34822,0.78319				2696.34822,0.66977				2696.34822,0.62950
		2695.38386,0.78360				2695.38386,0.67040				2695.38386,0.63015
		2694.41950,0.78403				2694.41950,0.67105				2694.41950,0.63078
		2693.45515,0.78445				2693.45515,0.67167				2693.45515,0.63139
		2692.49079,0.78483				2692.49079,0.67223				2692.49079,0.63202
		2691.52643,0.78523				2691.52643,0.67279				2691.52643,0.63269
		2690.56207,0.78568				2690.56207,0.67340				2690.56207,0.63340
		2689.59771,0.78612				2689.59771,0.67404				2689.59771,0.63415
		2688.63335,0.78650				2688.63335,0.67468				2688.63335,0.63486
		2687.66899,0.78684				2687.66899,0.67531				2687.66899,0.63549
		2686.70463,0.78728				2686.70463,0.67596				2686.70463,0.63613
		2685.74027,0.78781				2685.74027,0.67661				2685.74027,0.63684
		2684.77591,0.78823				2684.77591,0.67716				2684.77591,0.63754
		2683.81155,0.78852				2683.81155,0.67766				2683.81155,0.63816
		2682.84719,0.78889				2682.84719,0.67822				2682.84719,0.63874
		2681.88284,0.78935				2681.88284,0.67882				2681.88284,0.63933
		2680.91848,0.78980				2680.91848,0.67939				2680.91848,0.63994
		2679.95412,0.79019				2679.95412,0.67993				2679.95412,0.64063
		2678.98976,0.79056				2678.98976,0.68047				2678.98976,0.64138
		2678.02540,0.79094				2678.02540,0.68101				2678.02540,0.64208
		2677.06104,0.79131				2677.06104,0.68155				2677.06104,0.64273
		2676.09668,0.79173				2676.09668,0.68211				2676.09668,0.64343
		2675.13232,0.79219				2675.13232,0.68273				2675.13232,0.64413
		2674.16796,0.79257				2674.16796,0.68336				2674.16796,0.64476
		2673.20360,0.79290				2673.20360,0.68390				2673.20360,0.64536
		2672.23924,0.79326				2672.23924,0.68434				2672.23924,0.64599
		2671.27488,0.79361				2671.27488,0.68480				2671.27488,0.64665
		2670.31053,0.79394				2670.31053,0.68539				2670.31053,0.64733
		2669.34617,0.79434				2669.34617,0.68604				2669.34617,0.64799
		2668.38181,0.79477				2668.38181,0.68656				2668.38181,0.64865
		2667.41745,0.79515				2667.41745,0.68700				2667.41745,0.64937
		2666.45309,0.79553				2666.45309,0.68752				2666.45309,0.65005
		2665.48873,0.79594				2665.48873,0.68814				2665.48873,0.65064
		2664.52437,0.79635				2664.52437,0.68879				2664.52437,0.65130
		2663.56001,0.79677				2663.56001,0.68945				2663.56001,0.65208
		2662.59565,0.79719				2662.59565,0.69004				2662.59565,0.65284
		2661.63129,0.79753				2661.63129,0.69054				2661.63129,0.65350
		2660.66693,0.79787				2660.66693,0.69107				2660.66693,0.65419
		2659.70257,0.79829				2659.70257,0.69164				2659.70257,0.65494
		2658.73822,0.79870				2658.73822,0.69217				2658.73822,0.65566
		2657.77386,0.79904				2657.77386,0.69263				2657.77386,0.65631
		2656.80950,0.79935				2656.80950,0.69312				2656.80950,0.65694
		2655.84514,0.79970				2655.84514,0.69368				2655.84514,0.65760
		2654.88078,0.80008				2654.88078,0.69430				2654.88078,0.65828
		2653.91642,0.80041				2653.91642,0.69488				2653.91642,0.65891
		2652.95206,0.80072				2652.95206,0.69538				2652.95206,0.65954
		2651.98770,0.80112				2651.98770,0.69589				2651.98770,0.66022
		2651.02334,0.80158				2651.02334,0.69642				2651.02334,0.66094
		2650.05898,0.80202				2650.05898,0.69694				2650.05898,0.66165
		2649.09462,0.80241				2649.09462,0.69751				2649.09462,0.66230
		2648.13026,0.80276				2648.13026,0.69810				2648.13026,0.66298
		2647.16591,0.80307				2647.16591,0.69861				2647.16591,0.66373
		2646.20155,0.80334				2646.20155,0.69908				2646.20155,0.66446
		2645.23719,0.80363				2645.23719,0.69962				2645.23719,0.66517
		2644.27283,0.80400				2644.27283,0.70019				2644.27283,0.66585
		2643.30847,0.80445				2643.30847,0.70073				2643.30847,0.66651
		2642.34411,0.80490				2642.34411,0.70123				2642.34411,0.66717
		2641.37975,0.80528				2641.37975,0.70171				2641.37975,0.66788
		2640.41539,0.80562				2640.41539,0.70222				2640.41539,0.66861
		2639.45103,0.80598				2639.45103,0.70275				2639.45103,0.66930
		2638.48667,0.80639				2638.48667,0.70329				2638.48667,0.66996
		2637.52231,0.80677				2637.52231,0.70380				2637.52231,0.67066
		2636.55796,0.80708				2636.55796,0.70426				2636.55796,0.67134
		2635.59360,0.80735				2635.59360,0.70472				2635.59360,0.67198
		2634.62924,0.80764				2634.62924,0.70530				2634.62924,0.67267
		2633.66488,0.80798				2633.66488,0.70590				2633.66488,0.67342
		2632.70052,0.80836				2632.70052,0.70638				2632.70052,0.67415
		2631.73616,0.80879				2631.73616,0.70681				2631.73616,0.67485
		2630.77180,0.80922				2630.77180,0.70732				2630.77180,0.67552
		2629.80744,0.80958				2629.80744,0.70786				2629.80744,0.67616
		2628.84308,0.80991				2628.84308,0.70843				2628.84308,0.67682
		2627.87872,0.81029				2627.87872,0.70901				2627.87872,0.67746
		2626.91436,0.81064				2626.91436,0.70954				2626.91436,0.67804
		2625.95000,0.81093				2625.95000,0.71000				2625.95000,0.67861
		2624.98565,0.81122				2624.98565,0.71042				2624.98565,0.67924
		2624.02129,0.81157				2624.02129,0.71086				2624.02129,0.67991
		2623.05693,0.81199				2623.05693,0.71137				2623.05693,0.68060
		2622.09257,0.81239				2622.09257,0.71191				2622.09257,0.68130
		2621.12821,0.81268				2621.12821,0.71242				2621.12821,0.68199
		2620.16385,0.81292				2620.16385,0.71292				2620.16385,0.68265
		2619.19949,0.81323				2619.19949,0.71338				2619.19949,0.68328
		2618.23513,0.81361				2618.23513,0.71381				2618.23513,0.68392
		2617.27077,0.81398				2617.27077,0.71430				2617.27077,0.68458
		2616.30641,0.81433				2616.30641,0.71485				2616.30641,0.68523
		2615.34205,0.81465				2615.34205,0.71536				2615.34205,0.68586
		2614.37769,0.81496				2614.37769,0.71586				2614.37769,0.68650
		2613.41334,0.81523				2613.41334,0.71636				2613.41334,0.68718
		2612.44898,0.81551				2612.44898,0.71680				2612.44898,0.68788
		2611.48462,0.81585				2611.48462,0.71727				2611.48462,0.68857
		2610.52026,0.81625				2610.52026,0.71784				2610.52026,0.68919
		2609.55590,0.81659				2609.55590,0.71842				2609.55590,0.68976
		2608.59154,0.81689				2608.59154,0.71891				2608.59154,0.69037
		2607.62718,0.81725				2607.62718,0.71937				2607.62718,0.69104
		2606.66282,0.81768				2606.66282,0.71989				2606.66282,0.69169
		2605.69846,0.81806				2605.69846,0.72044				2605.69846,0.69230
		2604.73410,0.81836				2604.73410,0.72091				2604.73410,0.69291
		2603.76974,0.81863				2603.76974,0.72133				2603.76974,0.69352
		2602.80538,0.81894				2602.80538,0.72174				2602.80538,0.69413
		2601.84103,0.81924				2601.84103,0.72219				2601.84103,0.69475
		2600.87667,0.81954				2600.87667,0.72276				2600.87667,0.69534
		2599.91231,0.81991				2599.91231,0.72337				2599.91231,0.69590
		2598.94795,0.82030				2598.94795,0.72386				2598.94795,0.69651
		2597.98359,0.82064				2597.98359,0.72425				2597.98359,0.69719
		2597.01923,0.82092				2597.01923,0.72467				2597.01923,0.69784
		2596.05487,0.82126				2596.05487,0.72516				2596.05487,0.69843
		2595.09051,0.82166				2595.09051,0.72568				2595.09051,0.69907
		2594.12615,0.82204				2594.12615,0.72621				2594.12615,0.69977
		2593.16179,0.82233				2593.16179,0.72675				2593.16179,0.70040
		2592.19743,0.82257				2592.19743,0.72725				2592.19743,0.70091
		2591.23307,0.82286				2591.23307,0.72768				2591.23307,0.70141
		2590.26872,0.82320				2590.26872,0.72814				2590.26872,0.70197
		2589.30436,0.82359				2589.30436,0.72870				2589.30436,0.70262
		2588.34000,0.82399				2588.34000,0.72929				2588.34000,0.70330
		2587.37564,0.82438				2587.37564,0.72981				2587.37564,0.70391
		2586.41128,0.82472				2586.41128,0.73023				2586.41128,0.70447
		2585.44692,0.82500				2585.44692,0.73068				2585.44692,0.70506
		2584.48256,0.82527				2584.48256,0.73117				2584.48256,0.70570
		2583.51820,0.82556				2583.51820,0.73163				2583.51820,0.70634
		2582.55384,0.82588				2582.55384,0.73206				2582.55384,0.70694
		2581.58948,0.82621				2581.58948,0.73255				2581.58948,0.70752
		2580.62512,0.82653				2580.62512,0.73306				2580.62512,0.70810
		2579.66076,0.82686				2579.66076,0.73358				2579.66076,0.70869
		2578.69641,0.82720				2578.69641,0.73414				2578.69641,0.70927
		2577.73205,0.82752				2577.73205,0.73470				2577.73205,0.70985
		2576.76769,0.82785				2576.76769,0.73517				2576.76769,0.71047
		2575.80333,0.82819				2575.80333,0.73558				2575.80333,0.71107
		2574.83897,0.82849				2574.83897,0.73603				2574.83897,0.71162
		2573.87461,0.82881				2573.87461,0.73662				2573.87461,0.71219
		2572.91025,0.82918				2572.91025,0.73724				2572.91025,0.71280
		2571.94589,0.82952				2571.94589,0.73777				2571.94589,0.71337
		2570.98153,0.82983				2570.98153,0.73821				2570.98153,0.71394
		2570.01717,0.83009				2570.01717,0.73867				2570.01717,0.71452
		2569.05281,0.83031				2569.05281,0.73918				2569.05281,0.71508
		2568.08845,0.83055				2568.08845,0.73968				2568.08845,0.71567
		2567.12410,0.83088				2567.12410,0.74015				2567.12410,0.71627
		2566.15974,0.83127				2566.15974,0.74063				2566.15974,0.71683
		2565.19538,0.83165				2565.19538,0.74110				2565.19538,0.71738
		2564.23102,0.83196				2564.23102,0.74154				2564.23102,0.71793
		2563.26666,0.83223				2563.26666,0.74201				2563.26666,0.71852
		2562.30230,0.83252				2562.30230,0.74253				2562.30230,0.71911
		2561.33794,0.83282				2561.33794,0.74304				2561.33794,0.71964
		2560.37358,0.83311				2560.37358,0.74350				2560.37358,0.72013
		2559.40922,0.83339				2559.40922,0.74398				2559.40922,0.72062
		2558.44486,0.83370				2558.44486,0.74453				2558.44486,0.72117
		2557.48050,0.83407				2557.48050,0.74508				2557.48050,0.72178
		2556.51614,0.83444				2556.51614,0.74558				2556.51614,0.72242
		2555.55179,0.83477				2555.55179,0.74606				2555.55179,0.72301
		2554.58743,0.83508				2554.58743,0.74652				2554.58743,0.72354
		2553.62307,0.83538				2553.62307,0.74696				2553.62307,0.72405
		2552.65871,0.83569				2552.65871,0.74743				2552.65871,0.72458
		2551.69435,0.83599				2551.69435,0.74794				2551.69435,0.72508
		2550.72999,0.83629				2550.72999,0.74844				2550.72999,0.72559
		2549.76563,0.83654				2549.76563,0.74894				2549.76563,0.72614
		2548.80127,0.83678				2548.80127,0.74944				2548.80127,0.72670
		2547.83691,0.83707				2547.83691,0.74993				2547.83691,0.72723
		2546.87255,0.83744				2546.87255,0.75046				2546.87255,0.72782
		2545.90819,0.83786				2545.90819,0.75101				2545.90819,0.72849
		2544.94383,0.83822				2544.94383,0.75150				2544.94383,0.72914
		2543.97948,0.83845				2543.97948,0.75194				2543.97948,0.72972
		2543.01512,0.83866				2543.01512,0.75233				2543.01512,0.73026
		2542.05076,0.83896				2542.05076,0.75271				2542.05076,0.73084
		2541.08640,0.83931				2541.08640,0.75318				2541.08640,0.73144
		2540.12204,0.83966				2540.12204,0.75376				2540.12204,0.73205
		2539.15768,0.84000				2539.15768,0.75434				2539.15768,0.73273
		2538.19332,0.84033				2538.19332,0.75486				2538.19332,0.73340
		2537.22896,0.84064				2537.22896,0.75535				2537.22896,0.73397
		2536.26460,0.84092				2536.26460,0.75585				2536.26460,0.73447
		2535.30024,0.84121				2535.30024,0.75630				2535.30024,0.73496
		2534.33588,0.84151				2534.33588,0.75670				2534.33588,0.73547
		2533.37152,0.84176				2533.37152,0.75718				2533.37152,0.73601
		2532.40717,0.84200				2532.40717,0.75773				2532.40717,0.73656
		2531.44281,0.84233				2531.44281,0.75823				2531.44281,0.73713
		2530.47845,0.84267				2530.47845,0.75869				2530.47845,0.73768
		2529.51409,0.84295				2529.51409,0.75918				2529.51409,0.73820
		2528.54973,0.84327				2528.54973,0.75970				2528.54973,0.73874
		2527.58537,0.84362				2527.58537,0.76020				2527.58537,0.73929
		2526.62101,0.84390				2526.62101,0.76064				2526.62101,0.73982
		2525.65665,0.84411				2525.65665,0.76106				2525.65665,0.74031
		2524.69229,0.84432				2524.69229,0.76151				2524.69229,0.74080
		2523.72793,0.84458				2523.72793,0.76195				2523.72793,0.74127
		2522.76357,0.84489				2522.76357,0.76240				2522.76357,0.74173
		2521.79921,0.84522				2521.79921,0.76290				2521.79921,0.74226
		2520.83486,0.84553				2520.83486,0.76338				2520.83486,0.74280
		2519.87050,0.84586				2519.87050,0.76382				2519.87050,0.74326
		2518.90614,0.84619				2518.90614,0.76428				2518.90614,0.74371
		2517.94178,0.84647				2517.94178,0.76472				2517.94178,0.74421
		2516.97742,0.84674				2516.97742,0.76511				2516.97742,0.74472
		2516.01306,0.84701				2516.01306,0.76554				2516.01306,0.74522
		2515.04870,0.84725				2515.04870,0.76601				2515.04870,0.74568
		2514.08434,0.84748				2514.08434,0.76648				2514.08434,0.74607
		2513.11998,0.84774				2513.11998,0.76694				2513.11998,0.74648
		2512.15562,0.84804				2512.15562,0.76740				2512.15562,0.74696
		2511.19126,0.84835				2511.19126,0.76784				2511.19126,0.74747
		2510.22690,0.84866				2510.22690,0.76822				2510.22690,0.74793
		2509.26255,0.84895				2509.26255,0.76860				2509.26255,0.74834
		2508.29819,0.84923				2508.29819,0.76902				2508.29819,0.74874
		2507.33383,0.84953				2507.33383,0.76946				2507.33383,0.74920
		2506.36947,0.84984				2506.36947,0.76988				2506.36947,0.74969
		2505.40511,0.85011				2505.40511,0.77031				2505.40511,0.75016
		2504.44075,0.85035				2504.44075,0.77075				2504.44075,0.75061
		2503.47639,0.85062				2503.47639,0.77116				2503.47639,0.75102
		2502.51203,0.85088				2502.51203,0.77156				2502.51203,0.75139
		2501.54767,0.85109				2501.54767,0.77196				2501.54767,0.75178
		2500.58331,0.85135				2500.58331,0.77238				2500.58331,0.75224
		2499.61895,0.85167				2499.61895,0.77282				2499.61895,0.75267
		2498.65459,0.85199				2498.65459,0.77326				2498.65459,0.75307
		2497.69024,0.85226				2497.69024,0.77367				2497.69024,0.75351
		2496.72588,0.85249				2496.72588,0.77402				2496.72588,0.75395
		2495.76152,0.85271				2495.76152,0.77431				2495.76152,0.75433
		2494.79716,0.85291				2494.79716,0.77461				2494.79716,0.75463
		2493.83280,0.85316				2493.83280,0.77499				2493.83280,0.75500
		2492.86844,0.85349				2492.86844,0.77545				2492.86844,0.75550
		2491.90408,0.85378				2491.90408,0.77593				2491.90408,0.75599
		2490.93972,0.85402				2490.93972,0.77637				2490.93972,0.75636
		2489.97536,0.85426				2489.97536,0.77673				2489.97536,0.75672
		2489.01100,0.85451				2489.01100,0.77707				2489.01100,0.75712
		2488.04664,0.85473				2488.04664,0.77742				2488.04664,0.75750
		2487.08228,0.85494				2487.08228,0.77777				2487.08228,0.75794
		2486.11793,0.85516				2486.11793,0.77808				2486.11793,0.75843
		2485.15357,0.85546				2485.15357,0.77837				2485.15357,0.75886
		2484.18921,0.85583				2484.18921,0.77871				2484.18921,0.75925
		2483.22485,0.85613				2483.22485,0.77909				2483.22485,0.75964
		2482.26049,0.85631				2482.26049,0.77943				2482.26049,0.75997
		2481.29613,0.85650				2481.29613,0.77977				2481.29613,0.76030
		2480.33177,0.85679				2480.33177,0.78018				2480.33177,0.76071
		2479.36741,0.85707				2479.36741,0.78062				2479.36741,0.76117
		2478.40305,0.85729				2478.40305,0.78103				2478.40305,0.76158
		2477.43869,0.85749				2477.43869,0.78137				2477.43869,0.76193
		2476.47433,0.85774				2476.47433,0.78164				2476.47433,0.76232
		2475.50997,0.85801				2475.50997,0.78195				2475.50997,0.76277
		2474.54562,0.85823				2474.54562,0.78227				2474.54562,0.76319
		2473.58126,0.85843				2473.58126,0.78256				2473.58126,0.76359
		2472.61690,0.85869				2472.61690,0.78292				2472.61690,0.76400
		2471.65254,0.85899				2471.65254,0.78335				2471.65254,0.76441
		2470.68818,0.85928				2470.68818,0.78377				2470.68818,0.76481
		2469.72382,0.85954				2469.72382,0.78411				2469.72382,0.76519
		2468.75946,0.85980				2468.75946,0.78438				2468.75946,0.76560
		2467.79510,0.86004				2467.79510,0.78463				2467.79510,0.76607
		2466.83074,0.86021				2466.83074,0.78491				2466.83074,0.76654
		2465.86638,0.86030				2465.86638,0.78523				2465.86638,0.76691
		2464.90202,0.86040				2464.90202,0.78556				2464.90202,0.76726
		2463.93766,0.86061				2463.93766,0.78591				2463.93766,0.76767
		2462.97331,0.86091				2462.97331,0.78629				2462.97331,0.76809
		2462.00895,0.86119				2462.00895,0.78669				2462.00895,0.76851
		2461.04459,0.86144				2461.04459,0.78708				2461.04459,0.76899
		2460.08023,0.86169				2460.08023,0.78744				2460.08023,0.76949
		2459.11587,0.86194				2459.11587,0.78774				2459.11587,0.76993
		2458.15151,0.86215				2458.15151,0.78803				2458.15151,0.77030
		2457.18715,0.86235				2457.18715,0.78833				2457.18715,0.77068
		2456.22279,0.86254				2456.22279,0.78863				2456.22279,0.77107
		2455.25843,0.86275				2455.25843,0.78893				2455.25843,0.77144
		2454.29407,0.86302				2454.29407,0.78924				2454.29407,0.77190
		2453.32971,0.86331				2453.32971,0.78956				2453.32971,0.77242
		2452.36535,0.86355				2452.36535,0.78987				2452.36535,0.77285
		2451.40100,0.86372				2451.40100,0.79019				2451.40100,0.77312
		2450.43664,0.86386				2450.43664,0.79051				2450.43664,0.77343
		2449.47228,0.86403				2449.47228,0.79081				2449.47228,0.77384
		2448.50792,0.86425				2448.50792,0.79112				2448.50792,0.77428
		2447.54356,0.86449				2447.54356,0.79145				2447.54356,0.77471
		2446.57920,0.86472				2446.57920,0.79178				2446.57920,0.77514
		2445.61484,0.86492				2445.61484,0.79212				2445.61484,0.77556
		2444.65048,0.86512				2444.65048,0.79251				2444.65048,0.77599
		2443.68612,0.86536				2443.68612,0.79293				2443.68612,0.77644
		2442.72176,0.86561				2442.72176,0.79328				2442.72176,0.77688
		2441.75740,0.86583				2441.75740,0.79360				2441.75740,0.77726
		2440.79304,0.86606				2440.79304,0.79391				2440.79304,0.77758
		2439.82869,0.86629				2439.82869,0.79421				2439.82869,0.77791
		2438.86433,0.86651				2438.86433,0.79449				2438.86433,0.77830
		2437.89997,0.86675				2437.89997,0.79482				2437.89997,0.77877
		2436.93561,0.86700				2436.93561,0.79519				2436.93561,0.77923
		2435.97125,0.86722				2435.97125,0.79557				2435.97125,0.77964
		2435.00689,0.86740				2435.00689,0.79592				2435.00689,0.78000
		2434.04253,0.86753				2434.04253,0.79623				2434.04253,0.78033
		2433.07817,0.86765				2433.07817,0.79654				2433.07817,0.78068
		2432.11381,0.86783				2432.11381,0.79682				2432.11381,0.78108
		2431.14945,0.86808				2431.14945,0.79709				2431.14945,0.78145
		2430.18509,0.86831				2430.18509,0.79737				2430.18509,0.78176
		2429.22073,0.86853				2429.22073,0.79771				2429.22073,0.78208
		2428.25638,0.86874				2428.25638,0.79806				2428.25638,0.78242
		2427.29202,0.86898				2427.29202,0.79833				2427.29202,0.78273
		2426.32766,0.86920				2426.32766,0.79857				2426.32766,0.78301
		2425.36330,0.86935				2425.36330,0.79889				2425.36330,0.78332
		2424.39894,0.86947				2424.39894,0.79924				2424.39894,0.78372
		2423.43458,0.86963				2423.43458,0.79957				2423.43458,0.78420
		2422.47022,0.86985				2422.47022,0.79990				2422.47022,0.78470
		2421.50586,0.87007				2421.50586,0.80021				2421.50586,0.78520
		2420.54150,0.87022				2420.54150,0.80048				2420.54150,0.78569
		2419.57714,0.87040				2419.57714,0.80073				2419.57714,0.78610
		2418.61278,0.87067				2418.61278,0.80106				2418.61278,0.78652
		2417.64842,0.87093				2417.64842,0.80147				2417.64842,0.78700
		2416.68407,0.87113				2416.68407,0.80183				2416.68407,0.78744
		2415.71971,0.87132				2415.71971,0.80210				2415.71971,0.78784
		2414.75535,0.87151				2414.75535,0.80237				2414.75535,0.78823
		2413.79099,0.87169				2413.79099,0.80268				2413.79099,0.78863
		2412.82663,0.87188				2412.82663,0.80297				2412.82663,0.78905
		2411.86227,0.87208				2411.86227,0.80328				2411.86227,0.78951
		2410.89791,0.87227				2410.89791,0.80365				2410.89791,0.78997
		2409.93355,0.87249				2409.93355,0.80404				2409.93355,0.79040
		2408.96919,0.87276				2408.96919,0.80438				2408.96919,0.79083
		2408.00483,0.87298				2408.00483,0.80465				2408.00483,0.79128
		2407.04047,0.87310				2407.04047,0.80489				2407.04047,0.79169
		2406.07611,0.87324				2406.07611,0.80516				2406.07611,0.79205
		2405.11176,0.87345				2405.11176,0.80547				2405.11176,0.79239
		2404.14740,0.87365				2404.14740,0.80579				2404.14740,0.79275
		2403.18304,0.87383				2403.18304,0.80611				2403.18304,0.79312
		2402.21868,0.87403				2402.21868,0.80640				2402.21868,0.79350
		2401.25432,0.87426				2401.25432,0.80667				2401.25432,0.79391
		2400.28996,0.87442				2400.28996,0.80697				2400.28996,0.79433
		2399.32560,0.87458				2399.32560,0.80723				2399.32560,0.79464
		2398.36124,0.87473				2398.36124,0.80749				2398.36124,0.79495
		2397.39688,0.87489				2397.39688,0.80775				2397.39688,0.79526
		2396.43252,0.87504				2396.43252,0.80802				2396.43252,0.79557
		2395.46816,0.87520				2395.46816,0.80828				2395.46816,0.79588
		2394.50380,0.87536				2394.50380,0.80854				2394.50380,0.79619
		2393.53945,0.87551				2393.53945,0.80880				2393.53945,0.79650
		2392.57509,0.87567				2392.57509,0.80906				2392.57509,0.79681
		2391.61073,0.87582				2391.61073,0.80932				2391.61073,0.79712
		2390.64637,0.87598				2390.64637,0.80958				2390.64637,0.79743
		2389.68201,0.87614				2389.68201,0.80984				2389.68201,0.79774
		2388.71765,0.87629				2388.71765,0.81010				2388.71765,0.79805
		2387.75329,0.87645				2387.75329,0.81037				2387.75329,0.79836
		2386.78893,0.87660				2386.78893,0.81063				2386.78893,0.79867
		2385.82457,0.87676				2385.82457,0.81089				2385.82457,0.79898
		2384.86021,0.87692				2384.86021,0.81115				2384.86021,0.79929
		2383.89585,0.87707				2383.89585,0.81141				2383.89585,0.79960
		2382.93149,0.87723				2382.93149,0.81167				2382.93149,0.79991
		2381.96714,0.87738				2381.96714,0.81193				2381.96714,0.80022
		2381.00278,0.87754				2381.00278,0.81219				2381.00278,0.80053
		2380.03842,0.87770				2380.03842,0.81245				2380.03842,0.80084
		2379.07406,0.87785				2379.07406,0.81271				2379.07406,0.80115
		2378.10970,0.87801				2378.10970,0.81298				2378.10970,0.80146
		2377.14534,0.87816				2377.14534,0.81324				2377.14534,0.80177
		2376.18098,0.87832				2376.18098,0.81350				2376.18098,0.80208
		2375.21662,0.87848				2375.21662,0.81376				2375.21662,0.80239
		2374.25226,0.87863				2374.25226,0.81402				2374.25226,0.80270
		2373.28790,0.87879				2373.28790,0.81428				2373.28790,0.80301
		2372.32354,0.87895				2372.32354,0.81454				2372.32354,0.80332
		2371.35918,0.87910				2371.35918,0.81480				2371.35918,0.80363
		2370.39483,0.87926				2370.39483,0.81506				2370.39483,0.80394
		2369.43047,0.87941				2369.43047,0.81532				2369.43047,0.80425
		2368.46611,0.87957				2368.46611,0.81558				2368.46611,0.80456
		2367.50175,0.87973				2367.50175,0.81584				2367.50175,0.80487
		2366.53739,0.87988				2366.53739,0.81611				2366.53739,0.80518
		2365.57303,0.88004				2365.57303,0.81637				2365.57303,0.80549
		2364.60867,0.88019				2364.60867,0.81663				2364.60867,0.80580
		2363.64431,0.88035				2363.64431,0.81689				2363.64431,0.80611
		2362.67995,0.88051				2362.67995,0.81715				2362.67995,0.80642
		2361.71559,0.88066				2361.71559,0.81741				2361.71559,0.80673
		2360.75123,0.88082				2360.75123,0.81767				2360.75123,0.80704
		2359.78687,0.88097				2359.78687,0.81793				2359.78687,0.80735
		2358.82252,0.88113				2358.82252,0.81819				2358.82252,0.80766
		2357.85816,0.88129				2357.85816,0.81845				2357.85816,0.80797
		2356.89380,0.88144				2356.89380,0.81871				2356.89380,0.80828
		2355.92944,0.88160				2355.92944,0.81897				2355.92944,0.80859
		2354.96508,0.88176				2354.96508,0.81923				2354.96508,0.80890
		2354.00072,0.88191				2354.00072,0.81949				2354.00072,0.80921
		2353.03636,0.88207				2353.03636,0.81975				2353.03636,0.80952
		2352.07200,0.88222				2352.07200,0.82001				2352.07200,0.80983
		2351.10764,0.88238				2351.10764,0.82027				2351.10764,0.81014
		2350.14328,0.88254				2350.14328,0.82053				2350.14328,0.81045
		2349.17892,0.88269				2349.17892,0.82079				2349.17892,0.81076
		2348.21456,0.88285				2348.21456,0.82105				2348.21456,0.81107
		2347.25021,0.88300				2347.25021,0.82131				2347.25021,0.81138
		2346.28585,0.88316				2346.28585,0.82158				2346.28585,0.81169
		2345.32149,0.88332				2345.32149,0.82184				2345.32149,0.81200
		2344.35713,0.88347				2344.35713,0.82210				2344.35713,0.81231
		2343.39277,0.88363				2343.39277,0.82236				2343.39277,0.81262
		2342.42841,0.88379				2342.42841,0.82262				2342.42841,0.81293
		2341.46405,0.88394				2341.46405,0.82288				2341.46405,0.81324
		2340.49969,0.88410				2340.49969,0.82314				2340.49969,0.81355
		2339.53533,0.88425				2339.53533,0.82340				2339.53533,0.81387
		2338.57097,0.88441				2338.57097,0.82366				2338.57097,0.81418
		2337.60661,0.88457				2337.60661,0.82392				2337.60661,0.81449
		2336.64225,0.88472				2336.64225,0.82418				2336.64225,0.81480
		2335.67790,0.88488				2335.67790,0.82444				2335.67790,0.81511
		2334.71354,0.88503				2334.71354,0.82470				2334.71354,0.81542
		2333.74918,0.88519				2333.74918,0.82496				2333.74918,0.81573
		2332.78482,0.88535				2332.78482,0.82522				2332.78482,0.81604
		2331.82046,0.88550				2331.82046,0.82548				2331.82046,0.81635
		2330.85610,0.88566				2330.85610,0.82574				2330.85610,0.81666
		2329.89174,0.88582				2329.89174,0.82600				2329.89174,0.81697
		2328.92738,0.88597				2328.92738,0.82626				2328.92738,0.81728
		2327.96302,0.88613				2327.96302,0.82652				2327.96302,0.81759
		2326.99866,0.88628				2326.99866,0.82678				2326.99866,0.81790
		2326.03430,0.88644				2326.03430,0.82704				2326.03430,0.81821
		2325.06994,0.88660				2325.06994,0.82730				2325.06994,0.81852
		2324.10559,0.88675				2324.10559,0.82756				2324.10559,0.81883
		2323.14123,0.88691				2323.14123,0.82782				2323.14123,0.81914
		2322.17687,0.88707				2322.17687,0.82808				2322.17687,0.81945
		2321.21251,0.88722				2321.21251,0.82834				2321.21251,0.81976
		2320.24815,0.88738				2320.24815,0.82860				2320.24815,0.82007
		2319.28379,0.88753				2319.28379,0.82886				2319.28379,0.82038
		2318.31943,0.88769				2318.31943,0.82912				2318.31943,0.82070
		2317.35507,0.88785				2317.35507,0.82938				2317.35507,0.82101
		2316.39071,0.88800				2316.39071,0.82964				2316.39071,0.82132
		2315.42635,0.88816				2315.42635,0.82990				2315.42635,0.82163
		2314.46199,0.88832				2314.46199,0.83016				2314.46199,0.82194
		2313.49764,0.88847				2313.49764,0.83041				2313.49764,0.82225
		2312.53328,0.88863				2312.53328,0.83067				2312.53328,0.82256
		2311.56892,0.88878				2311.56892,0.83093				2311.56892,0.82287
		2310.60456,0.88894				2310.60456,0.83119				2310.60456,0.82318
		2309.64020,0.88910				2309.64020,0.83145				2309.64020,0.82349
		2308.67584,0.88925				2308.67584,0.83171				2308.67584,0.82380
		2307.71148,0.88941				2307.71148,0.83197				2307.71148,0.82411
		2306.74712,0.88957				2306.74712,0.83223				2306.74712,0.82442
		2305.78276,0.88972				2305.78276,0.83249				2305.78276,0.82473
		2304.81840,0.88988				2304.81840,0.83275				2304.81840,0.82504
		2303.85404,0.89003				2303.85404,0.83301				2303.85404,0.82535
		2302.88968,0.89019				2302.88968,0.83327				2302.88968,0.82566
		2301.92533,0.89035				2301.92533,0.83353				2301.92533,0.82598
		2300.96097,0.89050				2300.96097,0.83379				2300.96097,0.82629
		2299.99661,0.89066				2299.99661,0.83405				2299.99661,0.82660
		2299.03225,0.89088				2299.03225,0.83440				2299.03225,0.82689
		2298.06789,0.89106				2298.06789,0.83471				2298.06789,0.82711
		2297.10353,0.89122				2297.10353,0.83497				2297.10353,0.82733
		2296.13917,0.89139				2296.13917,0.83519				2296.13917,0.82758
		2295.17481,0.89156				2295.17481,0.83540				2295.17481,0.82786
		2294.21045,0.89172				2294.21045,0.83563				2294.21045,0.82814
		2293.24609,0.89189				2293.24609,0.83588				2293.24609,0.82842
		2292.28173,0.89203				2292.28173,0.83614				2292.28173,0.82869
		2291.31737,0.89213				2291.31737,0.83639				2291.31737,0.82894
		2290.35302,0.89220				2290.35302,0.83660				2290.35302,0.82917
		2289.38866,0.89232				2289.38866,0.83685				2289.38866,0.82940
		2288.42430,0.89251				2288.42430,0.83712				2288.42430,0.82966
		2287.45994,0.89274				2287.45994,0.83736				2287.45994,0.82993
		2286.49558,0.89293				2286.49558,0.83756				2286.49558,0.83020
		2285.53122,0.89307				2285.53122,0.83783				2285.53122,0.83047
		2284.56686,0.89319				2284.56686,0.83817				2284.56686,0.83070
		2283.60250,0.89331				2283.60250,0.83847				2283.60250,0.83086
		2282.63814,0.89343				2282.63814,0.83867				2282.63814,0.83096
		2281.67378,0.89356				2281.67378,0.83882				2281.67378,0.83104
		2280.70942,0.89369				2280.70942,0.83894				2280.70942,0.83115
		2279.74506,0.89383				2279.74506,0.83908				2279.74506,0.83125
		2278.78071,0.89394				2278.78071,0.83926				2278.78071,0.83131
		2277.81635,0.89403				2277.81635,0.83945				2277.81635,0.83140
		2276.85199,0.89412				2276.85199,0.83959				2276.85199,0.83153
		2275.88763,0.89421				2275.88763,0.83970				2275.88763,0.83163
		2274.92327,0.89429				2274.92327,0.83983				2274.92327,0.83167
		2273.95891,0.89435				2273.95891,0.83998				2273.95891,0.83170
		2272.99455,0.89442				2272.99455,0.84011				2272.99455,0.83177
		2272.03019,0.89457				2272.03019,0.84028				2272.03019,0.83192
		2271.06583,0.89478				2271.06583,0.84053				2271.06583,0.83210
		2270.10147,0.89496				2270.10147,0.84077				2270.10147,0.83224
		2269.13711,0.89510				2269.13711,0.84093				2269.13711,0.83233
		2268.17275,0.89523				2268.17275,0.84103				2268.17275,0.83240
		2267.20840,0.89535				2267.20840,0.84116				2267.20840,0.83246
		2266.24404,0.89543				2266.24404,0.84132				2266.24404,0.83256
		2265.27968,0.89549				2265.27968,0.84149				2265.27968,0.83273
		2264.31532,0.89554				2264.31532,0.84163				2264.31532,0.83288
		2263.35096,0.89560				2263.35096,0.84179				2263.35096,0.83297
		2262.38660,0.89565				2262.38660,0.84199				2262.38660,0.83304
		2261.42224,0.89569				2261.42224,0.84215				2261.42224,0.83314
		2260.45788,0.89579				2260.45788,0.84225				2260.45788,0.83322
		2259.49352,0.89599				2259.49352,0.84237				2259.49352,0.83331
		2258.52916,0.89620				2258.52916,0.84256				2258.52916,0.83342
		2257.56480,0.89633				2257.56480,0.84274				2257.56480,0.83355
		2256.60044,0.89637				2256.60044,0.84289				2256.60044,0.83364
		2255.63609,0.89643				2255.63609,0.84302				2255.63609,0.83376
		2254.67173,0.89658				2254.67173,0.84319				2254.67173,0.83387
		2253.70737,0.89678				2253.70737,0.84340				2253.70737,0.83393
		2252.74301,0.89692				2252.74301,0.84356				2252.74301,0.83397
		2251.77865,0.89701				2251.77865,0.84369				2251.77865,0.83402
		2250.81429,0.89703				2250.81429,0.84382				2250.81429,0.83405
		2249.84993,0.89693				2249.84993,0.84382				2249.84993,0.83402
		2248.88557,0.89705				2248.88557,0.84397				2248.88557,0.83416
		2247.92121,0.89720				2247.92121,0.84415				2247.92121,0.83431
		2246.95685,0.89736				2246.95685,0.84435				2246.95685,0.83444
		2245.99249,0.89750				2245.99249,0.84454				2245.99249,0.83455
		2245.02813,0.89758				2245.02813,0.84469				2245.02813,0.83464
		2244.06378,0.89764				2244.06378,0.84479				2244.06378,0.83476
		2243.09942,0.89776				2243.09942,0.84488				2243.09942,0.83488
		2242.13506,0.89790				2242.13506,0.84503				2242.13506,0.83493
		2241.17070,0.89800				2241.17070,0.84519				2241.17070,0.83491
		2240.20634,0.89801				2240.20634,0.84528				2240.20634,0.83488
		2239.24198,0.89806				2239.24198,0.84539				2239.24198,0.83498
		2238.27762,0.89820				2238.27762,0.84555				2238.27762,0.83519
		2237.31326,0.89832				2237.31326,0.84564				2237.31326,0.83537
		2236.34890,0.89840				2236.34890,0.84570				2236.34890,0.83546
		2235.38454,0.89847				2235.38454,0.84578				2235.38454,0.83550
		2234.42018,0.89854				2234.42018,0.84590				2234.42018,0.83553
		2233.45582,0.89863				2233.45582,0.84605				2233.45582,0.83558
		2232.49147,0.89866				2232.49147,0.84615				2232.49147,0.83563
		2231.52711,0.89863				2231.52711,0.84620				2231.52711,0.83566
		2230.56275,0.89861				2230.56275,0.84627				2230.56275,0.83576
		2229.59839,0.89861				2229.59839,0.84638				2229.59839,0.83595
		2228.63403,0.89856				2228.63403,0.84643				2228.63403,0.83612
		2227.66967,0.89849				2227.66967,0.84644				2227.66967,0.83618
		2226.70531,0.89848				2226.70531,0.84651				2226.70531,0.83620
		2225.74095,0.89851				2225.74095,0.84661				2225.74095,0.83622
		2224.77659,0.89853				2224.77659,0.84670				2224.77659,0.83625
		2223.81223,0.89858				2223.81223,0.84676				2223.81223,0.83632
		2222.84787,0.89862				2222.84787,0.84681				2222.84787,0.83640
		2221.88351,0.89864				2221.88351,0.84687				2221.88351,0.83651
		2220.91916,0.89865				2220.91916,0.84695				2220.91916,0.83663
		2219.95480,0.89863				2219.95480,0.84699				2219.95480,0.83668
		2218.99044,0.89859				2218.99044,0.84700				2218.99044,0.83667
		2218.02608,0.89861				2218.02608,0.84699				2218.02608,0.83669
		2217.06172,0.89866				2217.06172,0.84701				2217.06172,0.83683
		2216.09736,0.89864				2216.09736,0.84701				2216.09736,0.83699
		2215.13300,0.89856				2215.13300,0.84698				2215.13300,0.83707
		2214.16864,0.89851				2214.16864,0.84694				2214.16864,0.83712
		2213.20428,0.89845				2213.20428,0.84689				2213.20428,0.83720
		2212.23992,0.89831				2212.23992,0.84678				2212.23992,0.83726
		2211.27556,0.89814				2211.27556,0.84665				2211.27556,0.83728
		2210.31120,0.89798				2210.31120,0.84654				2210.31120,0.83733
		2209.34685,0.89779				2209.34685,0.84637				2209.34685,0.83743
		2208.38249,0.89764				2208.38249,0.84610				2208.38249,0.83754
		2207.41813,0.89751				2207.41813,0.84579				2207.41813,0.83764
		2206.45377,0.89732				2206.45377,0.84548				2206.45377,0.83773
		2205.48941,0.89705				2205.48941,0.84516				2205.48941,0.83778
		2204.52505,0.89678				2204.52505,0.84479				2204.52505,0.83779
		2203.56069,0.89652				2203.56069,0.84433				2203.56069,0.83780
		2202.59633,0.89623				2202.59633,0.84378				2202.59633,0.83787
		2201.63197,0.89586				2201.63197,0.84319				2201.63197,0.83795
		2200.66761,0.89542				2200.66761,0.84259				2200.66761,0.83801
		2199.70325,0.89496				2199.70325,0.84200				2199.70325,0.83805
		2198.73889,0.89450				2198.73889,0.84136				2198.73889,0.83815
		2197.77454,0.89398				2197.77454,0.84062				2197.77454,0.83826
		2196.81018,0.89338				2196.81018,0.83983				2196.81018,0.83832
		2195.84582,0.89275				2195.84582,0.83902				2195.84582,0.83836
		2194.88146,0.89214				2194.88146,0.83810				2194.88146,0.83846
		2193.91710,0.89147				2193.91710,0.83704				2193.91710,0.83854
		2192.95274,0.89073				2192.95274,0.83593				2192.95274,0.83855
		2191.98838,0.88998				2191.98838,0.83483				2191.98838,0.83858
		2191.02402,0.88925				2191.02402,0.83373				2191.02402,0.83870
		2190.05966,0.88852				2190.05966,0.83269				2190.05966,0.83886
		2189.09530,0.88785				2189.09530,0.83174				2189.09530,0.83904
		2188.13094,0.88730				2188.13094,0.83083				2188.13094,0.83921
		2187.16658,0.88683				2187.16658,0.82996				2187.16658,0.83929
		2186.20223,0.88640				2186.20223,0.82920				2186.20223,0.83936
		2185.23787,0.88613				2185.23787,0.82863				2185.23787,0.83953
		2184.27351,0.88600				2184.27351,0.82822				2184.27351,0.83973
		2183.30915,0.88595				2183.30915,0.82797				2183.30915,0.83989
		2182.34479,0.88600				2182.34479,0.82788				2182.34479,0.84007
		2181.38043,0.88623				2181.38043,0.82802				2181.38043,0.84026
		2180.41607,0.88658				2180.41607,0.82843				2180.41607,0.84042
		2179.45171,0.88699				2179.45171,0.82907				2179.45171,0.84058
		2178.48735,0.88749				2178.48735,0.82991				2178.48735,0.84078
		2177.52299,0.88812				2177.52299,0.83094				2177.52299,0.84102
		2176.55863,0.88889				2176.55863,0.83209				2176.55863,0.84129
		2175.59427,0.88973				2175.59427,0.83331				2175.59427,0.84156
		2174.62992,0.89059				2174.62992,0.83460				2174.62992,0.84178
		2173.66556,0.89154				2173.66556,0.83601				2173.66556,0.84202
		2172.70120,0.89255				2172.70120,0.83742				2172.70120,0.84226
		2171.73684,0.89354				2171.73684,0.83875				2171.73684,0.84244
		2170.77248,0.89449				2170.77248,0.84000				2170.77248,0.84260
		2169.80812,0.89543				2169.80812,0.84119				2169.80812,0.84281
		2168.84376,0.89630				2168.84376,0.84235				2168.84376,0.84307
		2167.87940,0.89706				2167.87940,0.84345				2167.87940,0.84333
		2166.91504,0.89773				2166.91504,0.84443				2166.91504,0.84358
		2165.95068,0.89833				2165.95068,0.84525				2165.95068,0.84382
		2164.98632,0.89888				2164.98632,0.84598				2164.98632,0.84404
		2164.02196,0.89937				2164.02196,0.84662				2164.02196,0.84426
		2163.05761,0.89981				2163.05761,0.84715				2163.05761,0.84450
		2162.09325,0.90016				2162.09325,0.84763				2162.09325,0.84475
		2161.12889,0.90042				2161.12889,0.84806				2161.12889,0.84493
		2160.16453,0.90065				2160.16453,0.84844				2160.16453,0.84504
		2159.20017,0.90095				2159.20017,0.84886				2159.20017,0.84519
		2158.23581,0.90128				2158.23581,0.84930				2158.23581,0.84538
		2157.27145,0.90158				2157.27145,0.84969				2157.27145,0.84559
		2156.30709,0.90181				2156.30709,0.84998				2156.30709,0.84581
		2155.34273,0.90202				2155.34273,0.85020				2155.34273,0.84606
		2154.37837,0.90220				2154.37837,0.85039				2154.37837,0.84631
		2153.41401,0.90235				2153.41401,0.85062				2153.41401,0.84650
		2152.44965,0.90250				2152.44965,0.85087				2152.44965,0.84661
		2151.48530,0.90268				2151.48530,0.85112				2151.48530,0.84673
		2150.52094,0.90285				2150.52094,0.85134				2150.52094,0.84696
		2149.55658,0.90297				2149.55658,0.85152				2149.55658,0.84725
		2148.59222,0.90304				2148.59222,0.85167				2148.59222,0.84750
		2147.62786,0.90309				2147.62786,0.85179				2147.62786,0.84768
		2146.66350,0.90314				2146.66350,0.85191				2146.66350,0.84781
		2145.69914,0.90322				2145.69914,0.85206				2145.69914,0.84796
		2144.73478,0.90331				2144.73478,0.85222				2144.73478,0.84817
		2143.77042,0.90336				2143.77042,0.85239				2143.77042,0.84842
		2142.80606,0.90341				2142.80606,0.85258				2142.80606,0.84869
		2141.84170,0.90355				2141.84170,0.85275				2141.84170,0.84896
		2140.87734,0.90371				2140.87734,0.85287				2140.87734,0.84915
		2139.91299,0.90379				2139.91299,0.85295				2139.91299,0.84926
		2138.94863,0.90383				2138.94863,0.85305				2138.94863,0.84941
		2137.98427,0.90389				2137.98427,0.85317				2137.98427,0.84966
		2137.01991,0.90396				2137.01991,0.85327				2137.01991,0.84994
		2136.05555,0.90403				2136.05555,0.85338				2136.05555,0.85021
		2135.09119,0.90415				2135.09119,0.85353				2135.09119,0.85046
		2134.12683,0.90427				2134.12683,0.85369				2134.12683,0.85071
		2133.16247,0.90433				2133.16247,0.85384				2133.16247,0.85096
		2132.19811,0.90437				2132.19811,0.85400				2132.19811,0.85122
		2131.23375,0.90440				2131.23375,0.85414				2131.23375,0.85147
		2130.26939,0.90443				2130.26939,0.85419				2130.26939,0.85166
		2129.30503,0.90447				2129.30503,0.85426				2129.30503,0.85185
		2128.34068,0.90456				2128.34068,0.85441				2128.34068,0.85209
		2127.37632,0.90466				2127.37632,0.85457				2127.37632,0.85237
		2126.41196,0.90478				2126.41196,0.85469				2126.41196,0.85266
		2125.44760,0.90490				2125.44760,0.85480				2125.44760,0.85288
		2124.48324,0.90495				2124.48324,0.85492				2124.48324,0.85305
		2123.51888,0.90490				2123.51888,0.85504				2123.51888,0.85324
		2122.55452,0.90487				2122.55452,0.85514				2122.55452,0.85352
		2121.59016,0.90495				2121.59016,0.85529				2121.59016,0.85383
		2120.62580,0.90508				2120.62580,0.85546				2120.62580,0.85411
		2119.66144,0.90517				2119.66144,0.85564				2119.66144,0.85436
		2118.69708,0.90521				2118.69708,0.85581				2118.69708,0.85461
		2117.73272,0.90530				2117.73272,0.85598				2117.73272,0.85486
		2116.76837,0.90541				2116.76837,0.85615				2116.76837,0.85515
		2115.80401,0.90551				2115.80401,0.85633				2115.80401,0.85546
		2114.83965,0.90555				2114.83965,0.85649				2114.83965,0.85572
		2113.87529,0.90558				2113.87529,0.85659				2113.87529,0.85593
		2112.91093,0.90563				2112.91093,0.85670				2112.91093,0.85616
		2111.94657,0.90571				2111.94657,0.85683				2111.94657,0.85644
		2110.98221,0.90580				2110.98221,0.85701				2110.98221,0.85674
		2110.01785,0.90589				2110.01785,0.85725				2110.01785,0.85701
		2109.05349,0.90594				2109.05349,0.85744				2109.05349,0.85724
		2108.08913,0.90599				2108.08913,0.85761				2108.08913,0.85747
		2107.12477,0.90610				2107.12477,0.85781				2107.12477,0.85776
		2106.16041,0.90622				2106.16041,0.85800				2106.16041,0.85807
		2105.19606,0.90631				2105.19606,0.85815				2105.19606,0.85837
		2104.23170,0.90640				2104.23170,0.85831				2104.23170,0.85867
		2103.26734,0.90648				2103.26734,0.85852				2103.26734,0.85894
		2102.30298,0.90650				2102.30298,0.85872				2102.30298,0.85922
		2101.33862,0.90656				2101.33862,0.85889				2101.33862,0.85954
		2100.37426,0.90665				2100.37426,0.85907				2100.37426,0.85984
		2099.40990,0.90671				2099.40990,0.85925				2099.40990,0.86009
		2098.44554,0.90676				2098.44554,0.85941				2098.44554,0.86031
		2097.48118,0.90688				2097.48118,0.85959				2097.48118,0.86053
		2096.51682,0.90702				2096.51682,0.85980				2096.51682,0.86081
		2095.55246,0.90709				2095.55246,0.85997				2095.55246,0.86109
		2094.58810,0.90710				2094.58810,0.86006				2094.58810,0.86130
		2093.62375,0.90708				2093.62375,0.86016				2093.62375,0.86146
		2092.65939,0.90711				2092.65939,0.86034				2092.65939,0.86171
		2091.69503,0.90721				2091.69503,0.86054				2091.69503,0.86206
		2090.73067,0.90732				2090.73067,0.86072				2090.73067,0.86240
		2089.76631,0.90742				2089.76631,0.86090				2089.76631,0.86273
		2088.80195,0.90754				2088.80195,0.86112				2088.80195,0.86300
		2087.83759,0.90763				2087.83759,0.86132				2087.83759,0.86323
		2086.87323,0.90771				2086.87323,0.86144				2086.87323,0.86344
		2085.90887,0.90778				2085.90887,0.86156				2085.90887,0.86364
		2084.94451,0.90783				2084.94451,0.86173				2084.94451,0.86385
		2083.98015,0.90786				2083.98015,0.86196				2083.98015,0.86408
		2083.01579,0.90792				2083.01579,0.86221				2083.01579,0.86437
		2082.05144,0.90797				2082.05144,0.86239				2082.05144,0.86469
		2081.08708,0.90805				2081.08708,0.86251				2081.08708,0.86498
		2080.12272,0.90817				2080.12272,0.86267				2080.12272,0.86523
		2079.15836,0.90828				2079.15836,0.86291				2079.15836,0.86548
		2078.19400,0.90831				2078.19400,0.86313				2078.19400,0.86570
		2077.22964,0.90829				2077.22964,0.86332				2077.22964,0.86590
		2076.26528,0.90837				2076.26528,0.86354				2076.26528,0.86613
		2075.30092,0.90851				2075.30092,0.86380				2075.30092,0.86641
		2074.33656,0.90864				2074.33656,0.86404				2074.33656,0.86674
		2073.37220,0.90875				2073.37220,0.86424				2073.37220,0.86707
		2072.40784,0.90883				2072.40784,0.86442				2072.40784,0.86732
		2071.44348,0.90891				2071.44348,0.86457				2071.44348,0.86752
[truncated: 1,734 more rows]

## Sheet: Figure 1C
Figure 1C		NiV-LDH				NiVRu-LDH				NiVIr-LDH
		100.745	363.119			100.745	348.374			100.745	513.344
		102.577	340.937			102.577	354.721			102.577	479.701
		104.411	355.492			104.411	366.486			104.411	484.678
		106.245	352.672			106.245	363.636			106.245	495.203
		108.076	368.241			108.076	372.798			108.076	496.76
		109.909	373.02			109.909	391.216			109.909	514.95
		111.739	353.466			111.739	405.259			111.739	539.74
		113.571	399.525			113.571	386.813			113.571	577.495
		115.401	422.141			115.401	369.487			115.401	574.657
		117.232	425.867			117.232	364.12			117.232	548.451
		119.061	381.573			119.061	351.592			119.061	488.776
		120.892	369.109			120.892	360.927			120.892	510.025
		122.72	372.1			122.72	357.543			122.72	514.935
		124.55	340.453			124.55	347.736			124.55	497.026
		126.377	358.773			126.377	358.773			126.377	504.468
		128.207	347.836			128.207	347.836			128.207	499.9
		130.033	368.631			130.033	365.9			130.033	496.059
		131.862	363.811			131.862	361.992			131.862	499.331
		133.688	354.365			133.688	367.994			133.688	513.374
		135.516	353.966			135.516	364.857			135.516	513.705
		137.341	352.658			137.341	371.696			137.341	501.336
		139.168	352.291			139.168	382.176			139.168	525.266
		140.993	363.746			140.993	362.841			140.993	497.662
		142.819	358.979			142.819	377.968			142.819	491.901
		144.643	355.191			144.643	377.786			144.643	521.49
		146.469	383.085			146.469	364.111			146.469	536.68
		148.292	373.968			148.292	393.841			148.292	535.659
		150.117	376.614			150.117	392.871			150.117	550.922
		151.939	391.902			151.939	388.29			151.939	552.636
		153.761	388.212			153.761	393.629			153.761	554.331
		155.585	407.975			155.585	355.624			155.585	536.144
		157.407	404.25			157.407	380.789			157.407	535.992
		159.23	384.288			159.23	383.386			159.23	521.405
		161.051	379.677			161.051	368.854			161.051	503.229
		162.871	388.608			162.871	378.69			162.871	513.936
		164.693	356.99			164.693	376.823			164.693	521.062
		166.513	373.176			166.513	385.796			166.513	534.525
		168.332	362.339			168.332	392.984			168.332	515.566
		170.153	373.148			170.153	383.964			170.153	528.176
		171.971	379.459			171.971	376.755			171.971	564.23
		173.792	404.696			173.792	394.782			173.792	548.909
		175.61	417.305			175.61	373.141			175.61	520.956
		177.427	394.747			177.427	372.216			177.427	553.367
		179.246	396.502			179.246	404.613			179.246	541.586
		181.063	377.517			181.063	393.735			181.063	556.815
		182.88	391.862			182.88	390.961			182.88	553.111
		184.696	383.695			184.696	403.51			184.696	556.627
		186.513	398.073			186.513	407.079			186.513	581.799
		188.329	390.88			188.329	412.496			188.329	585.42
		190.144	395.445			190.144	430.576			190.144	625.146
		191.961	409.062			191.961	459.518			191.961	654.138
		193.775	427.209			193.775	434.419			193.775	666.95
		195.589	438.141			195.589	459.777			195.589	661.719
		197.402	444.528			197.402	437.315			197.402	675.358
		199.218	467.093			199.218	423.811			199.218	668.178
		201.031	470.671			201.031	390.423			201.031	654.612
		202.843	451.677			202.843	390.372			202.843	592.319
		204.655	443.496			204.655	385.806			204.655	553.469
		206.469	415.493			206.469	374.935			206.469	546.18
		208.281	380.29			208.281	355.057			208.281	515.464
		210.092	391.035			210.092	361.302			210.092	513.571
		211.903	376.519			211.903	354.901			211.903	488.213
		213.713	353.861			213.713	351.16			213.713	470.014
		215.525	332.977			215.525	354.575			215.525	468.867
		217.335	349.858			217.335	339.965			217.335	476.67
		219.144	343.335			219.144	310.08			219.144	461.075
		220.953	343.114			220.953	343.114			220.953	460.779
		222.762	342.017			222.762	328.552			222.762	472.181
		224.572	345.433			224.572	337.358			224.572	464.764
		226.38	334.52			226.38	342.592			226.38	467.252
		228.188	360.393			228.188	337.084			228.188	476.938
		229.995	353.106			229.995	371.03			229.995	471.405
		231.802	338.675			231.802	372.722			231.802	488.301
		233.609	349.356			233.609	373.542			233.609	474.766
		235.415	352.894			235.415	344.833			235.415	488.14
		237.223	345.708			237.223	363.621			237.223	506.919
		239.028	363.615			239.028	370.78			239.028	506.912
		240.833	358.238			240.833	363.612			240.833	502.429
		242.638	377.926			242.638	372.553			242.638	505.992
		244.443	363.563			244.443	363.563			244.443	509.526
		246.247	381.416			246.247	359.928			246.247	503.183
		248.05	359.864			248.05	362.55			248.05	530.845
		249.854	381.291			249.854	374.131			249.854	520.919
		251.657	370.527			251.657	391.112			251.657	545.051
		253.459	380.404			253.459	398.306			253.459	535.251
		255.262	388.564			255.262	395.727			255.262	581.056
		257.064	388.741			257.064	412.925			257.064	578.633
		258.865	423.032			258.865	388.078			258.865	578.084
		260.667	443.945			260.667	378.474			260.667	588.339
		262.468	432.575			262.468	394.881			262.468	568.988
		264.27	425.65			264.27	393.322			264.27	547.777
		266.07	421.373			266.07	381.841			266.07	544.46
		267.87	404.479			267.87	360.436			267.87	533.013
		269.67	378.574			269.67	357.892			269.67	526.947
		271.469	394.053			271.469	354.468			271.469	505.611
		273.268	386.18			273.268	372.678			273.268	516.708
		275.064	395.44			275.064	376.524			275.064	520.648
		276.862	386.679			276.862	365.948			276.862	495.742
		278.66	369.736			278.66	384.164			278.66	506.809
		280.458	380.641			280.458	358.993			280.458	488.88
		282.255	387.801			282.255	368.862			282.255	506.847
		284.051	392.109			284.051	376.785			284.051	495.77
		285.848	376.481			285.848	382.786			285.848	501.675
		287.644	372.52			287.644	388.717			287.644	511.99
		289.44	400.028			289.44	364.97			289.44	494.417
		291.235	384.421			291.235	396.097			291.235	519.147
		293.03	393.135			293.03	396.725			293.03	522.385
		294.824	400.099			294.824	390.231			294.824	525.69
		296.619	385.557			296.619	388.247			296.619	560.403
		298.413	420.302			298.413	410.444			298.413	546.661
		300.206	379.73			300.206	397.642			300.206	557.057
		301.997	404.506			301.997	391.977			301.997	553.063
		303.79	420.292			303.79	401.513			303.79	566.947
		305.583	414.655			305.583	412.868			305.583	566.576
		307.375	401.979			307.375	418.952			307.375	555.625
		309.167	423.386			309.167	422.493			309.167	584.166
		310.959	441.365			310.959	419.029			310.959	595.039
		312.75	445.166			312.75	434.439			312.75	590.873
		314.538	452.591			314.538	438.28			314.538	615.38
		316.329	452.829			316.329	428.667			316.329	630.024
		318.119	465.502			318.119	438.646			318.119	619.476
		319.909	455.665			319.909	461.931			319.909	652.612
		321.698	486.875			321.698	461.815			321.698	665.873
		323.485	487.559			323.485	463.404			323.485	698.685
		325.274	502.519			325.274	484.636			325.274	711.754
		327.062	513.03			327.062	467.448			327.062	695.362
		328.85	522.722			328.85	483.406			328.85	702.323
		330.638	560.213			330.638	465.504			330.638	716.573
		332.423	564.759			332.423	487.015			332.423	688.97
		334.21	547.952			334.21	491.637			334.21	706.17
		335.997	558.03			335.997	488.276			335.997	696.643
		337.783	537.737			337.783	458.105			337.783	702.368
		339.567	523.698			339.567	451.186			339.567	679.464
		341.353	512.312			341.353	463.947			341.353	650.242
		343.138	499.974			343.138	448.006			343.138	641.544
		344.923	492.943			344.923	435.583			344.923	639.034
		346.706	460.741			346.706	438.332			346.706	618.505
		348.49	459.85			348.49	407.859			348.49	598.79
		350.274	458.02			350.274	416.789			350.274	595.157
		352.055	431.08			352.055	414.052			352.055	570.89
		353.838	417.594			353.838	409.529			353.838	584.273
		355.621	417.569			355.621	378.142			355.621	549.291
		357.402	410.389			357.402	385.299			357.402	564.508
		359.184	410.37			359.184	385.281			359.184	545.666
		360.966	401.351			360.966	397.767			360.966	535.732
		362.745	403.007			362.745	397.634			362.745	534.656
		364.526	390.238			364.526	381.287			364.526	527.179
		366.307	383.636			366.307	369.328			366.307	532.977
		368.085	372.486			368.085	388.564			368.085	519.872
		369.866	369.328			369.866	380.033			369.866	508.495
		371.645	397.336			371.645	374.173			371.645	529.187
		373.423	387.918			373.423	374.573			373.423	509.81
		375.202	378.571			375.202	364.352			375.202	534.975
		376.978	380.843			376.978	392.384			376.978	537.974
		378.757	371.637			378.757	384.055			378.757	519.76
		380.535	398.828			380.535	372.239			380.535	546.837
		382.311	377.301			382.311	377.301			382.311	543.809
		384.088	375.301			384.088	362.024			384.088	531.972
		385.863	376.872			385.863	376.872			385.863	532.575
		387.64	392.629			387.64	371.406			387.64	546.497
		389.414	407.542			389.414	383.673			389.414	528.655
		391.19	397.755			391.19	373.006			391.19	535.644
		392.963	397.742			392.963	387.135			392.963	539.161
		394.739	390.691			394.739	360.638			394.739	535.653
		396.514	380.116			396.514	357.133			396.514	518.019
		398.286	404.901			398.286	375.727			398.286	528.67
		400.06	400.505			400.06	358.951			400.06	527.817
		401.832	394.334			401.832	362.504			401.832	507.506
		403.606	385.514			403.606	365.178			403.606	499.577
		405.377	372.289			405.377	346.644			405.377	504.049
		407.15	389.155			407.15	352.009			407.15	492.635
		408.921	355.63			408.921	357.4			408.921	476.828
		410.693	340.691			410.693	347.77			410.693	493.78
		412.463	345.227			412.463	352.308			412.463	486.858
		414.232	358.622			414.232	341.797			414.232	482.59
		416.003	355.187			416.003	338.358			416.003	497.794
		417.772	350.849			417.772	352.621			417.772	458.939
		419.543	331.422			419.543	334.967			419.543	473.207
		421.311	334.122			421.311	342.098			421.311	459.085
		423.081	343.888			423.081	345.661			423.081	466.199
		424.848	327.93			424.848	343.884			424.848	443.149
		426.615	345.637			426.615	348.296			426.615	466.167
		428.384	342.068			428.384	334.978			428.384	476.768
		430.15	337.613			430.15	320.777			430.15	444.835
		431.919	337.595			431.919	324.304			431.919	451.898
		433.684	333.147			433.684	333.147			433.684	466.052
		435.45	331.353			435.45	327.809			435.45	458.933
		437.217	310.057			437.217	327.775			437.217	450.912
		438.982	330.379			438.982	334.808			438.982	440.21
		440.746	327.651			440.746	343.591			440.746	445.428
		442.512	331.107			442.512	337.304			442.512	445.313
		444.276	323.045			444.276	334.55			444.276	438.102
		446.041	334.439			446.041	323.822			446.041	426.454
		447.804	302.469			447.804	327.232			447.804	461.663
		449.567	323.532			449.567	337.676			449.567	445.52
		451.329	323.324			451.329	344.525			451.329	435.515
		453.093	323.064			453.093	330.125			453.093	454.584
		454.855	329.82			454.855	326.292			454.855	455.927
		456.616	325.094			456.616	318.927			456.616	451.079
		458.379	325.678			458.379	339.761			458.379	441.865
		460.14	330.707			460.14	324.551			460.14	445.927
		461.9	314.701			461.9	320.854			461.9	429.857
		463.66	321.618			463.66	314.588			463.66	442.006
		465.422	318.032			465.422	318.032			465.422	454.206
		467.181	314.462			467.181	317.976			467.181	436.558
		468.94	305.615			468.94	328.449			468.94	426.807
		470.699	310.802			470.699	328.361			470.699	425.816
		472.459	317.728			472.459	317.728			472.459	419.541
		474.217	314.127			474.217	317.637			474.217	432.583
		475.975	303.538			475.975	314.066			475.975	433.375
		477.732	309.661			477.732	314.047			477.732	425.454
		479.491	294.774			479.491	328.111			479.491	426.369
		481.248	317.652			481.248	307.122			481.248	439.624
		483.004	293.174			483.004	296.685			483.004	440.639
		484.76	298.557			484.76	303.826			484.76	403.052
		486.516	305.727			486.516	307.484			486.516	419.936
		488.271	298.875			488.271	321.731			488.271	433.369
		490.028	289.42			490.028	295.578			490.028	425.772
		491.782	297.605			491.782	307.291			491.782	434.962
		493.537	307.613			493.537	315.546			493.537	408.094
		495.29	287.669			495.29	312.377			495.29	418.268
		497.044	293.307			497.044	305.675			497.044	428.475
		498.797	291.87			498.797	302.484			498.797	416.578
		500.55	306.345			500.55	306.345			500.55	410.821
		502.305	296.007			502.305	288.031			502.305	427.172
		504.057	291.838			504.057	315.788			504.057	419.572
		505.809	285.87			505.809	317.83			505.809	416.376
		507.56	300.314			507.56	314.53			507.56	412.266
		509.312	286.31			509.312	318.319			509.312	427.686
		511.063	300.732			511.063	314.968			511.063	411.95
		512.813	286.65			512.813	317.807			512.813	416.621
		514.563	301.013			514.563	308.138			514.563	409.663
		516.313	293.969			516.313	315.349			516.313	421.356
		518.063	297.587			518.063	310.061			518.063	413.414
		519.812	282.479			519.812	314.559			519.812	415.253
		521.561	308.359			521.561	296.773			521.561	424.216
		523.309	294.13			523.309	289.673			523.309	407.325
		525.058	311.97			525.058	301.274			525.058	401.104
		526.806	286.099			526.806	286.099			526.806	408.204
		528.553	289.593			528.553	315.434			528.553	411.668
		530.302	290.357			530.302	296.592			530.302	423.957
		532.047	297.302			532.047	286.621			532.047	418.36
		533.794	293.532			533.794	310.432			533.794	414.503
		535.54	291.537			535.54	307.536			535.54	426.64
		537.286	299.329			537.286	307.323			537.286	424.567
		539.031	307.136			539.031	328.44			539.031	410.106
		540.777	294.549			540.777	296.323			540.777	411.658
		542.521	291.731			542.521	308.578			542.521	430.946
		544.266	299.528			544.266	312.82			544.266	430.682
		546.01	282.475			546.01	319.666			546.01	414.415
		547.754	294.594			547.754	312.287			547.754	426.409
		549.498	303.988			549.498	298.686			549.498	417.984
		551.241	296.559			551.241	305.385			551.241	418.36
		552.984	289.139			552.984	315.585			552.984	424.013
		554.726	304.641			554.726	311.685			554.726	432.309
		556.468	310.455			556.468	307.817			556.468	423.029
		558.21	314.523			558.21	321.552			558.21	428.735
		559.95	296.658			559.95	323.866			559.95	425.678
		561.691	296.375			561.691	317.42			561.691	428.78
		563.432	303.112			563.432	316.253			563.432	434.519
		565.172	308.103			565.172	316.856			565.172	430.645
		566.913	294.748			566.913	313.115			566.913	420.693
		568.652	302.423			568.652	326.897			568.652	413.429
		570.392	315.37			570.392	325.853			570.392	419.329
		572.129	305.635			572.129	318.734			572.129	424.396
		573.868	325.611			573.868	329.976			573.868	427.747
		575.607	305.447			575.607	322.901			575.607	429.371
		577.345	300.137			577.345	329.802			577.345	453.696
		579.083	316.655			579.083	319.272			579.083	454.483
		580.82	315.751			580.82	329.707			580.82	443.098
		582.556	335.82			582.556	322.736			582.556	448.341
		584.292	328.019			584.292	319.295			584.292	444.046
		586.029	315.887			586.029	336.83			586.029	458.997
		587.765	322.976			587.765	338.688			587.765	455.658
		589.499	330.08			589.499	326.587			589.499	454.951
		591.235	331.953			591.235	350.298			591.235	455.998
		592.97	335.584			592.97	351.315			592.97	463.176
		594.705	313.011			594.705	356.727			594.705	471.265
		596.437	333.314			596.437	341.187			596.437	467.164
		598.172	351.932			598.172	355.434			598.172	495.507
		599.906	324.175			599.906	353.964			599.906	495.023
		601.639	341.094			601.639	324.434			601.639	492.788
		603.37	352.736			603.37	358.001			603.37	510.678
		605.103	352.025			605.103	362.56			605.103	507.408
		606.836	345.066			606.836	367.017			606.836	496.965
		608.566	359.954			608.566	366.978			608.566	503.936
		610.298	356.323			610.298	356.323			610.298	507.278
		612.03	359.672			612.03	356.163			612.03	495.645
		613.759	376.166			613.759	352.492			613.759	526.984
		615.49	388.289			615.49	359.364			615.49	534.664
		617.22	369.762			617.22	386.411			617.22	506.452
		618.949	373.154			618.949	348.628			618.949	530.825
		620.679	393.156			620.679	368.639			620.679	526.251
		622.408	389.454			622.408	358.823			622.408	504.978
		624.136	382.192			624.136	372.572			624.136	526.498
		625.865	380.132			625.865	361.781			625.865	519.077
		627.591	378.061			627.591	382.427			627.591	536.096
		629.32	376.897			629.32	351.596			629.32	514.743
		631.047	374.933			631.047	378.421			631.047	538.858
		632.773	385.269			632.773	357.376			632.773	517.76
		634.5	394.823			634.5	367.804			634.5	538.633
		636.225	388.759			636.225	373.941			636.225	533.455
		637.952	378.369			637.952	380.984			637.952	521.347
		639.678	391.511			639.678	387.152			639.678	524.922
		641.403	376.714			641.403	374.97			641.403	541.527
		643.128	379.301			643.128	387.149			643.128	535.382
		644.852	378.341			644.852	388.802			644.852	538.743
		646.577	386.915			646.577	367.744			646.577	557.715
		648.299	393.707			648.299	364.092			648.299	559.203
		650.024	395.26			650.024	374.365			650.024	541.524
		651.746	409.017			651.746	381.169			651.746	555.219
		653.469	394.977			653.469	363.657			653.469	548.095
		655.191	400.153			655.191	377.536			655.191	551.516
		656.914	397.59			656.914	370.62			656.914	548.1
		658.635	396.856			658.635	385.542			658.635	548.288
		660.357	408.394			660.357	376.176			660.357	553.814
		662.077	402.582			662.077	378.183			662.077	536.776
		663.799	388.949			663.799	381.1			663.799	531.971
		665.518	408.473			665.518	377.052			665.518	556.849
		667.237	399.194			667.237	372.115			667.237	550.311
		668.958	392.504			668.958	372.398			668.958	553.352
		670.677	391.905			670.677	382.282			670.677	544.118
		672.397	390.415			672.397	396.542			672.397	537.477
		674.115	383.665			674.115	388.044			674.115	527.32
		675.834	406.724			675.834	376.921			675.834	527.69
		677.551	412.307			677.551	401.78			677.551	541.262
		679.268	386.333			679.268	388.09			679.268	542.623
		680.986	402.54			680.986	391.114			680.986	525.587
		682.703	405.609			682.703	381.853			682.703	556.062
		684.42	396.356			684.42	391.952			684.42	576.037
		686.136	429.376			686.136	394.109			686.136	547.52
		687.851	424.451			687.851	393.566			687.851	559.464
		689.568	400.012			689.568	386.766			689.568	573.968
		691.283	424.05			691.283	388.713			691.283	567.167
		692.997	410.913			692.997	407.378			692.997	573.511
		694.713	417.156			694.713	383.571			694.713	576.241
		696.426	430.437			696.426	411.876			696.426	602.789
		698.14	429.569			698.14	411.891			698.14	584.249
		699.854	438.428			699.854	403.071			699.854	602.839
		701.567	449.94			701.567	426.073			701.567	606.403
		703.279	457.903			703.279	426.08			703.279	613.484
		704.991	467.6			704.991	433.127			704.991	597.539
		706.705	474.597			706.705	424.221			706.705	623.959
		708.416	450.616			708.416	437.362			708.416	599.054
		710.127	471.651			710.127	431.906			710.127	624.452
		711.84	497.935			711.84	436.135			711.84	639.194
		713.55	485.348			713.55	453.579			713.55	640.659
		715.26	516.86			715.26	460.411			715.26	654.454
		716.97	509.534			716.97	455.76			716.97	682.318
		718.679	516.282			718.679	470.469			718.679	685.44
		720.39	512.407			720.39	479.831			720.39	711.383
		722.099	563.897			722.099	476.805			722.099	708.17
		723.807	560.731			723.807	477.237			723.807	715.415
		725.515	583.844			725.515	492.536			725.515	759.436
		727.223	565.638			727.223	501.62			727.223	765.584
		728.932	593.866			728.932	539.56			728.932	761.165
		730.64	595.768			730.64	500.41			730.64	790.858
		732.346	598.535			732.346	522.517			732.346	818.726
		734.053	624.86			734.053	542.825			734.053	804.638
		735.759	629.339			735.759	561.349			735.759	841.152
		737.465	666.043			737.465	572.884			737.465	879.351
		739.172	648.789			739.172	601.826			739.172	864.472
		740.877	674.213			740.877	574.297			740.877	905.322
		742.582	701.414			742.582	622.418			742.582	921.04
		744.287	715.657			744.287	625.441			744.287	969.823
		745.991	733.434			745.991	646.74			745.991	941.501
		747.695	749.524			747.695	675.872			747.695	979.147
		749.398	770.842			749.398	656.515			749.398	1030.68
		751.102	786.126			751.102	704.743			751.102	1054.52
		752.805	794.538			752.805	693.273			752.805	1115.64
		754.509	822.089			754.509	732.092			754.509	1107.66
		756.211	859.31			756.211	759.793			756.211	1154.4
		757.913	877.697			757.913	812.779			757.913	1223.93
		759.615	926.613			759.615	839.148			759.615	1249.63
		761.316	944.567			761.316	889.973			761.316	1300.73
		763.017	1028.57			763.017	931.434			763.017	1344.25
		764.718	1048.49			764.718	917.429			764.718	1383.52
		766.418	1104.86			766.418	963.274			766.418	1428.84
		768.118	1176.81			768.118	1018.63			768.118	1507.08
		769.818	1222.6			769.818	1092.16			769.818	1593.9
		771.517	1277.86			771.517	1156.07			771.517	1633.64
		773.216	1361.77			773.216	1171.21			773.216	1681.11
		774.915	1389.96			774.915	1212.41			774.915	1821.66
		776.614	1500.83			776.614	1313.66			776.614	1861.24
		778.312	1585.57			778.312	1370.5			778.312	2028.76
		780.009	1658.93			780.009	1457.77			780.009	2078.67
		781.707	1756.57			781.707	1514.46			781.707	2171.11
		783.404	1827.07			783.404	1558.84			783.404	2262.5
		785.101	1957.51			785.101	1717.17			785.101	2439.92
		786.797	2046.02			786.797	1793.53			786.797	2508.33
		788.492	2209.3			788.492	1913.33			788.492	2657.6
		790.187	2285.44			790.187	2052.2			790.187	2814.59
		791.883	2449.38			791.883	2192.69			791.883	3038.45
		793.578	2579.2			793.578	2367.82			793.578	3293.38
		795.273	2784.46			795.273	2551.41			795.273	3498.4
		796.968	3002.44			796.968	2776.43			796.968	3656.13
		798.662	3258.38			798.662	2944.71			798.662	4000.42
		800.356	3451.61			800.356	3166.73			800.356	4275
		802.049	3755.19			802.049	3289.81			802.049	4620.83
		803.741	4032.92			803.741	3497.34			803.741	4984.3
		805.434	4430.76			805.434	3549.81			805.434	5236.19
		807.126	4684.79			807.126	3705.83			807.126	5424.22
		808.819	4988.35			808.819	3736.06			808.819	5743.37
		810.511	5166.67			810.511	3615.11			810.511	5822.7
		812.203	5466.72			812.203	3512.03			812.203	5715.72
		813.892	5519.49			813.892	3324.36			813.892	5642.65
		815.583	5525.4			815.583	3174.46			815.583	5444.79
		817.274	5295.69			817.274	2905.57			817.274	5120.7
		818.964	4987.68			818.964	2709.38			818.964	4800.71
		820.654	4581.88			820.654	2523.58			820.654	4457.35
		822.342	4217.92			822.342	2251.51			822.342	4040.8
		824.032	3935.59			824.032	2098.98			824.032	3623.16
		825.721	3511.59			825.721	1907.1			825.721	3370.19
		827.41	3209.26			827.41	1707.13			827.41	3085.23
		829.096	2929.46			829.096	1554.23			829.096	2838.24
		830.784	2607.67			830.784	1491.33			830.784	2530.27
		832.472	2398.64			832.472	1390.18			832.472	2332.44
		834.16	2205.83			834.16	1301.49			834.16	2171.44
		835.845	2040.18			835.845	1198.49			835.845	1963.67
		837.532	1960.85			837.532	1115.45			837.532	1897.21
		839.219	1825.77			839.219	1071.2			839.219	1773.28
		840.903	1762.99			840.903	997.708			840.903	1639.89
		842.589	1706.25			842.589	942.27			842.589	1569.3
		844.275	1638.32			844.275	875.607			844.275	1479.74
		845.96	1522.98			845.96	859.8			845.96	1436.74
		847.643	1471.48			847.643	827.655			847.643	1351.52
		849.328	1403.66			849.328	786.047			849.328	1311.23
		851.011	1336.71			851.011	724.556			851.011	1224.31
		852.695	1261.94			852.695	746.086			852.695	1235.98
		854.378	1209.58			854.378	727.828			854.378	1148.06
		856.06	1105.06			856.06	685.243			856.06	1125.01
		857.743	1118.39			857.743	663.392			857.743	1042.84
		859.426	1055.22			859.426	657.991			859.426	1030.88
		861.107	986.666			861.107	631.675			861.107	1021.47
		862.789	910.964			862.789	618.341			862.789	977.153
		864.469	899.554			864.469	574.425			864.469	945.752
		866.15	863.595			866.15	582.709			866.15	931.636
		867.832	825.715			867.832	553.386			867.832	883.323
		869.51	798.151			869.51	538.796			869.51	843.56
		871.191	753.009			871.191	532.872			871.191	875.308
		872.87	721.792			872.87	528.673			872.87	816.167
		874.549	701.086			874.549	518.384			874.549	816.476
		876.227	639.327			876.227	498.517			876.227	760.02
		877.907	630.063			877.907	495.3			877.907	773.578
		879.584	621.678			879.584	506.099			879.584	743.387
		881.262	613.253			881.262	471.329			881.262	709.621
		882.939	586.343			882.939	467.146			882.939	713.427
		884.617	576.864			884.617	462.018			884.617	724.149
		886.293	566.43			886.293	454.196			886.293	703.214
		887.97	544.539			887.97	446.329			887.97	705.007
		889.646	531.382			889.646	440.187			889.646	695.356
		891.322	527.843			891.322	468.22			891.322	663.75
		892.997	520.764			892.997	442.737			892.997	632.106
		894.673	533.796			894.673	428.614			894.673	646.866
		896.347	485.418			896.347	443.36			896.347	650.145
		898.023	477.298			898.023	436.137			898.023	622.677
		899.696	494.508			899.696	438.493			899.696	607.413
		901.371	497.644			901.371	428.551			901.371	596.474
		903.044	497.231			903.044	433.438			903.044	578.5
		904.716	518.59			904.716	416.444			904.716	603.276
		906.39	511.06			906.39	392.452			906.39	579.957
		908.062	499.988			908.062	409.398			908.062	566.189
		909.736	502.793			909.736	414.935			909.736	579.343
		911.407	488.17			911.407	384.803			911.407	592.406
		913.078	494.398			913.078	393.784			913.078	553.379
		914.75	500.646			914.75	407.1			914.75	554.349
		916.42	472.352			916.42	397.952			916.42	558.863
		918.09	471.871			918.09	395.818			918.09	567.801
		919.762	467.168			919.762	393.769			919.762	550.931
		921.431	453.059			921.431	401.281			921.431	539.356
		923.1	449.368			923.1	401.93			923.1	522.681
		924.77	425.016			924.77	382.773			924.77	532.779
		926.439	416.205			926.439	371.396			926.439	549.77
		928.107	397.059			928.107	366.052			928.107	545.202
		929.776	414.933			929.776	383.081			929.776	525.122
		931.444	414.697			931.444	369.098			931.444	528.266
		933.111	407.561			933.111	362.849			933.111	527.077
		934.778	402.996			934.778	356.596			934.778	523.294
		936.446	385.561			936.446	359.799			936.446	513.508
		938.112	401.645			938.112	358.734			938.112	509.78
		939.778	363.727			939.778	350.001			939.778	508.703
		941.444	379.079			941.444	354.207			941.444	494.004
		943.111	356.771			943.111	361.917			943.111	485.415
		944.776	365.401			944.776	354.25			944.776	488.917
		946.44	365.489			946.44	350.904			946.44	489.035
		948.105	371.586			948.105	362.146			948.105	491.729
		949.771	345.041			949.771	358.774			949.771	478.079
		951.434	355.36			951.434	345.059			951.434	489.263
		953.098	355.345			953.098	345.045			953.098	472.077
		954.761	337.297			954.761	331.289			954.761	471.185
		956.424	341.585			956.424	341.585			956.424	473.757
		958.086	321.034			958.086	344.21			958.086	454.941
		959.75	310.842			959.75	324.581			959.75	458.535
		961.412	324.765			961.412	324.765			961.412	465.669
		963.073	314.689			963.073	342.203			963.073	466.015
		964.734	325.282			964.734	339.051			964.734	464.689
		966.395	325.562			966.395	338.481			966.395	447.863
		968.056	294.79			968.056	328.406			968.056	460.286
		969.716	310.515			969.716	332.942			969.716	448.522
		971.376	307.232			971.376	333.122			971.376	453.081
		973.038	305.636			973.038	305.636			973.038	443.777
		974.697	316.106			974.697	332.516			974.697	459.476
		976.356	300.653			976.356	316.204			976.356	444.932
		978.015	309.389			978.015	326.673			978.015	443.343
		979.673	299.119			979.673	309.493			979.673	453.865
		981.331	292.307			981.331	328.63			981.331	444.515
		982.989	299.335			982.989	309.717			982.989	426.509
		984.647	292.517			984.647	320.211			984.647	437.91
		986.304	292.611			986.304	315.985			986.304	439.781
		987.961	289.23			987.961	325.6			987.961	447.7
		989.617	296.231			989.617	320.483			989.617	438.283
		991.274	301.492			991.274	317.086			991.274	431.445
		992.93	292.011			992.93	326.671			992.93	434.117
		994.585	299.837			994.585	325.834			994.585	424.624
		996.24	285.095			996.24	322.357			996.24	435.008
		997.896	289.366			997.896	306.693			997.896	422.786
		999.55	281.445			999.55	329.94			999.55	424.332
		1001.2	285.584			1001.2	309.815			1001.2	439.626
		1002.86	285.34			1002.86	313.009			1002.86	426.28
		1004.51	311.845			1004.51	312.709			1004.51	429.327
		1006.17	291.696			1006.17	305.504			1006.17	428.051
		1007.82	294.893			1007.82	308.689			1007.82	425.956
		1009.47	287.79			1009.47	294.683			1009.47	420.483
		1011.12	276.437			1011.12	311.745			1011.12	414.225
		1012.78	276.322			1012.78	318.501			1012.78	425.243
		1014.43	277.088			1014.43	325.277			1014.43	428.54
		1016.08	290.765			1016.08	307.97			1016.08	406.899
		1017.73	282.074			1017.73	307.873			1017.73	418.811
		1019.38	276.828			1019.38	314.656			1019.38	417.822
		1021.03	293.081			1021.03	317.146			1021.03	428.019
		1022.68	300.748			1022.68	333.4			1022.68	427.062
		1024.33	268.907			1024.33	316.158			1024.33	409.803
		1025.98	280.032			1025.98	317.827			1025.98	410.599
		1027.63	257.651			1027.63	307.464			1027.63	419.113
		1029.28	296.222			1029.28	324.557			1029.28	428.449
		1030.93	279.805			1030.93	310.704			1030.93	401.683
		1032.58	275.379			1032.58	313.983			1032.58	399.771
		1034.22	295.795			1034.22	317.23			1034.22	425.259
		1035.87	281.898			1035.87	310.173			1035.87	402.711
		1037.52	270.583			1037.52	305.691			1037.52	404.162
		1039.17	285.818			1039.17	306.356			1039.17	415.891
		1040.81	278.811			1040.81	312.165			1040.81	389.993
		1042.46	264.99			1042.46	306.021			1042.46	405.178
		1044.1	254.618			1044.1	287.941			1044.1	410.123
		1045.75	280.151			1045.75	316.024			1045.75	403.998
		1047.4	271.544			1047.4	278.376			1047.4	397.069
		1049.04	264.682			1049.04	295.42			1049.04	408.123
		1050.68	260.415			1050.68	298.837			1050.68	408.125
		1052.33	271.542			1052.33	309.114			1052.33	385.966
		1053.97	275.001			1053.97	298.914			1053.97	386.881
		1055.62	264.795			1055.62	304.088			1055.62	410.006
		1057.26	270.807			1057.26	311.812			1057.26	391.26
		1058.9	278.508			1058.9	290.469			1058.9	403.239
		1060.55	274.229			1060.55	285.335			1060.55	382.725
		1062.19	270.794			1062.19	310.943			1062.19	401.492
		1063.83	264.798			1063.83	312.632			1063.83	390.363
		1065.47	275.049			1065.47	298.966			1065.47	401.468
		1067.11	274.225			1067.11	292.165			1067.11	417.745
		1068.76	264.037			1068.76	299.071			1068.76	403.318
		1070.4	260.708			1070.4	292.334			1070.4	384.65
		1072.04	277.053			1072.04	299.286			1072.04	398.478
		1073.68	261.748			1073.68	306.228			1073.68	383.213
		1075.32	268.643			1075.32	302.865			1075.32	398.687
		1076.96	251.531			1076.96	302.008			1076.96	381.574
		1078.6	274.57			1078.6	295.954			1078.6	402.874
		1080.23	251.379			1080.23	299.261			1080.23	403.574
		1081.87	259.811			1081.87	299.125			1081.87	404.246
		1083.51	263.125			1083.51	308.403			1083.51	404.939
		1085.15	268.186			1085.15	308.328			1085.15	390.322
		1086.79	268.18			1086.79	292.094			1086.79	397.145
		1088.43	257.125			1088.43	298.982			1088.43	382.697
		1090.06	257.206			1090.06	311.895			1090.06	396.491
		1091.7	247.889			1091.7	291.484			1091.7	405.171
		1093.34	258.206			1093.34	291.55			1093.34	380.468
		1094.97	258.214			1094.97	312.08			1094.97	377.916
		1096.61	241.069			1096.61	306.038			1096.61	387.249
		1098.24	234.142			1098.24	288.833			1098.24	390.522
		1099.88	251.112			1099.88	285.276			1099.88	407.416
		1101.51	253.547			1101.51	291.963			1101.51	402.943
		1103.15	260.259			1103.15	288.418			1103.15	392.521
		1104.78	261.017			1104.78	304.52			1104.78	394.938
		1106.42	255.827			1106.42	308.697			1106.42	393.12
		1108.05	257.472			1108.05	288.164			1108.05	384.502
		1109.68	255.709			1109.68	291.508			1109.68	386.121
		1111.32	256.499			1111.32	291.438			1111.32	393.696
		1112.95	244.503			1112.95	301.582			1112.95	398.702
		1114.58	252.949			1114.58	300.643			1114.58	384.959
		1116.21	250.318			1116.21	289.484			1116.21	396.763
		1117.84	270.667			1117.84	297.904			1117.84	398.341
		1119.48	253.557			1119.48	293.547			1119.48	397.352
		1121.11	238.994			1121.11	311.288			1121.11	396.339
		1122.74	236.322			1122.74	287.327			1122.74	379.135
		1124.37	259.106			1124.37	290.539			1124.37	395.031
		1126	264.842			1126	280.122			1126	394.717
		1127.63	256.115			1127.63	293.43			1127.63	376.54
		1129.26	253.312			1129.26	288.047			1129.26	379.544
		1130.89	251.353			1130.89	298.746			1130.89	375.76
		1132.51	249.411			1132.51	284.92			1132.51	390.603
		1134.14	253.42			1134.14	302.414			1134.14	380.129
		1135.77	244.812			1135.77	302.216			1135.77	390.01
		1137.4	251.464			1137.4	285.218			1137.4	378.04
		1139.03	244.679			1139.03	300.364			1139.03	379.674
		1140.65	243.856			1140.65	284.358			1140.65	381.394
		1142.28	238.004			1142.28	292.019			1142.28	379.794
		1143.91	251.577			1143.91	281.968			1143.91	396.782
		1145.53	244.029			1145.53	297.226			1145.53	376.599
		1147.16	254.177			1147.16	288.799			1147.16	392.666
		1148.79	238.105			1148.79	265.124			1148.79	385.865
		1150.41	242.262			1150.41	275.182			1150.41	386.606
		1152.04	234.587			1152.04	287.749			1152.04	393.228
		1153.66	251.39			1153.66	291.882			1153.66	381.303
		1155.29	244.603			1155.29	301.958			1155.29	374.496
		1156.91	254.732			1156.91	290.159			1156.91	390.533
		1158.53	237.912			1158.53	274.189			1158.53	370.366
		1160.16	250.644			1160.16	295.372			1160.16	373.012
		1161.78	246.5			1161.78	282.8			1161.78	389.167
		1163.4	241.483			1163.4	288.767			1163.4	382.489
		1165.02	242.331			1165.02	282.016			1165.02	385.872
		1166.65	238.063			1166.65	285.338			1166.65	393.395
		1168.27	243.883			1168.27	301.267			1168.27	382.28
		1169.89	254.733			1169.89	288.473			1169.89	388.848
		1171.51	249.549			1171.51	301.819			1171.51	379.382
		1173.13	246.067			1173.13	276.404			1173.13	392.696
		1174.75	256.93			1174.75	281.36			1174.75	365.599
		1176.37	237.492			1176.37	288.022			1176.37	389.083
		1177.99	234.918			1177.99	298.068			1177.99	397.424
		1179.61	250.869			1179.61	304.746			1179.61	388.089
		1181.23	254.178			1181.23	281.111			1181.23	373.692
		1182.85	237.27			1182.85	282.705			1182.85	401.34
		1184.47	249.783			1184.47	287.629			1184.47	381.824
		1186.09	226.95			1186.09	284.108			1186.09	391.699
		1187.71	239.4			1187.71	287.28			1187.71	380.52
		1189.33	236.707			1189.33	300.501			1189.33	380.243
		1190.94	236.533			1190.94	286.859			1190.94	383.317
		1192.56	240.562			1192.56	279.957			1192.56	393.114
		1194.18	249.639			1194.18	286.498			1194.18	383.673
		1195.79	225.248			1195.79	276.327			1195.79	400.255
		1197.41	246.112			1197.41	292.99			1197.41	390.096
		1199.03	234.352			1199.03	286.244			1199.03	385.006
		1200.64	232.649			1200.64	282.025			1200.64	392.491
		1202.26	231.78			1202.26	288.679			1202.26	395.783
		1203.87	242.602			1203.87	296.141			1203.87	379.797
		1205.49	228.296			1205.49	285.998			1205.49	372.968
		1207.1	232.353			1207.1	278.323			1207.1	366.082
		1208.71	235.531			1208.71	261.423			1208.71	390.046
		1210.33	245.342			1210.33	301.254			1210.33	386.372
		1211.94	233.436			1211.94	291.795			1211.94	389.338
		1213.56	240.693			1213.56	288.166			1213.56	378.113
		1215.17	241.276			1215.17	281.212			1215.17	383.546
		1216.78	244.36			1216.78	294.23			1216.78	380.67
		1218.39	227.529			1218.39	287.317			1218.39	403.573
		1220	246.431			1220	277.131			1220	387.486
		1221.62	237.145			1221.62	300.163			1221.62	388.056
		1223.23	225.413			1223.23	272.651			1223.23	372.926
		1224.84	223.656			1224.84	292.409			1224.84	387.67
		1226.45	243.445			1226.45	298.924			1226.45	365.996
		1228.06	231.781			1228.06	278.965			1228.06	382.438
		1229.67	236.692			1229.67	275.589			1229.67	375.727
		1231.28	239.969			1231.28	276.378			1231.28	398.018
		1232.89	236.656			1232.89	289.614			1232.89	400.495
		1234.5	236.684			1234.5	292.959			1234.5	372.406
		1236.11	226.805			1236.11	282.264			1236.11	392.355
		1237.72	240.942			1237.72	266.61			1237.72	401.57
		1239.32	243.486			1239.32	286.551			1239.32	385.933
		1240.93	233.582			1240.93	289.079			1240.93	390.96
		1242.54	246.838			1242.54	286.597			1242.54	392.621
		1244.15	229.414			1244.15	289.874			1244.15	383.461
		1245.75	240.129			1245.75	281.531			1245.75	385.863
		1247.36	232.622			1247.36	289.743			1247.36	384.117
		1248.97	233.409			1248.97	288.864			1248.97	379.083
		1250.57	244.983			1250.57	292.159			1250.57	389.821
		1252.18	230.109			1252.18	277.29			1252.18	368.34
		1253.78	230.172			1253.78	298.065			1253.78	374.237
		1255.39	226.959			1255.39	286.597			1255.39	394.278
		1256.99	232.058			1256.99	296.703			1256.99	372.95
		1258.6	232.206			1258.6	272.842			1258.6	389.775
		1260.2	234.021			1260.2	289.622			1260.2	371.778
		1261.81	245.798			1261.81	280.675			1261.81	389.457
		1263.41	250.93			1263.41	284.165			1263.41	377.225
		1265.01	230.28			1265.01	290.967			1265.01	372.438
		1266.61	233.722			1266.61	294.44			1266.61	383.437
		1268.22	233.011			1268.22	281.278			1268.22	393.622
		1269.82	231.485			1269.82	284.777			1269.82	379.703
		1271.42	229.985			1271.42	281.648			1271.42	376.642
		1273.02	227.672			1273.02	275.208			1273.02	373.616
		1274.62	240.387			1274.62	287.964			1274.62	385.621
		1276.23	228.88			1276.23	282.341			1276.23	396.781
		1277.83	224.833			1277.83	285.847			1277.83	371.1
		1279.43	235.765			1279.43	285.927			1279.43	386.253
		1281.03	232.408			1281.03	285.912			1281.03	366.168
		1282.63	232.328			1282.63	285.813			1282.63	370.22
		1284.23	238.883			1284.23	288.998			1284.23	379.205
		1285.83	221.203			1285.83	294.66			1285.83	381.472
		1287.42	242.759			1287.42	281.968			1287.42	387.914
		1289.02	225.124			1289.02	286.825			1289.02	375.207
		1290.62	244.202			1290.62	277.54			1290.62	357.551
		1292.22	234.96			1292.22	284.951			1292.22	374.935
		1293.82	217.406			1293.82	283.211			1293.82	373.173
		1295.42	214.857			1295.42	284.81			1295.42	368.088
		1297.01	238.118			1297.01	280.58			1297.01	383.82
		1298.61	220.58			1298.61	274.684			1298.61	371.24
		1300.2	222.186			1300.2	284.598			1300.2	381.129
		1301.8	228.779			1301.8	280.358			1301.8	371.038
		1303.4	230.369			1303.4	278.605			1303.4	375.908
		1304.99	232.773			1304.99	296.786			1304.99	384.907
		1306.59	230.998			1306.59	289.994			1306.59	378.903
		1308.18	210.925			1308.18	277.358			1308.18	360.4
		1309.78	230.678			1309.78	277.146			1309.78	364.272
		1311.37	218.861			1311.37	288.499			1311.37	371.401
		1312.97	229.402			1312.97	289.859			1312.97	382.613
		1314.56	216.744			1314.56	272.998			1314.56	378.888
		1316.15	229.732			1316.15	287.578			1316.15	378.479
		1317.75	203.084			1317.75	274.907			1317.75	369.019
		1319.34	224.351			1319.34	285.388			1319.34	357.973
		1320.93	229.954			1320.93	288.473			1320.93	383.257
		1322.52	222.393			1322.52	300.642			1322.52	376.42
		1324.12	224.725			1324.12	274.939			1324.12	385.244
		1325.71	212.238			1325.71	301.081			1325.71	375.94
		1327.3	217.829			1327.3	273.725			1327.3	378.118
		1328.89	220.099			1328.89	290.728			1328.89	358.894
		1330.48	231.372			1330.48	280.6			1330.48	369.21
		1332.07	218.029			1332.07	290.978			1332.07	362.288
		1333.66	213.732			1333.66	286.614			1333.66	388.157
		1335.25	217.65			1335.25	279.836			1335.25	361.659
		1336.84	207.688			1336.84	282.913			1336.84	367.133
		1338.43	216.547			1338.43	291.726			1338.43	384.065
		1340.02	216.409			1340.02	279.29			1340.02	369.12
		1341.61	222.778			1341.61	275.82			1341.61	372.112
		1343.19	223.396			1343.19	278.837			1343.19	367.706
		1344.78	203.621			1344.78	278.554			1344.78	374.663
		1346.37	221.302			1346.37	284.764			1346.37	366.125
		1347.96	206.445			1347.96	284.471			1347.96	372.25
		1349.54	227.375			1349.54	284.219			1349.54	384.102
		1351.13	220.728			1351.13	280.779			1351.13	396.824
		1352.72	218.188			1352.72	266.855			1352.72	370.677
		1354.3	220.547			1354.3	280.548			1354.3	371.362
		1355.89	218.861			1355.89	280.467			1355.89	355.042
		1357.47	220.41			1357.47	273.892			1357.47	374.373
		1359.06	213.026			1359.06	266.485			1359.06	383.933
		1360.64	207.245			1360.64	272.819			1360.64	357.012
		1362.23	197.411			1362.23	282.362			1362.23	360.841
		1363.81	208.61			1363.81	282.19			1363.81	376.793
		1365.4	206.075			1365.4	303.859			1365.4	376.592
		1366.98	201.148			1366.98	288.393			1366.98	366.752
		1368.56	201.107			1368.56	291.564			1368.56	366.676
		1370.15	232.6			1370.15	288.327			1370.15	390.897
		1371.73	221.318			1371.73	297.244			1371.73	382.864
		1373.31	207.619			1373.31	282.749			1373.31	375.653
		1374.89	221.371			1374.89	273.078			1374.89	376.493
		1376.48	216.504			1376.48	272.245			1376.48	376.458
		1378.06	217.237			1378.06	272.959			1378.06	378.751
		1379.64	207.42			1379.64	292.164			1379.64	392.242
		1381.22	206.447			1381.22	285.477			1381.22	395.152
		1382.8	214.32			1382.8	288.445			1382.8	383.52
		1384.38	213.338			1384.38	284.182			1384.38	373.542
		1385.96	220.446			1385.96	280.787			1385.96	376.528
		1387.54	226.004			1387.54	280.696			1387.54	378.014
		1389.12	228.414			1389.12	290.343			1389.12	396.507
		1390.7	215.595			1390.7	284.778			1390.7	380.509
		1392.28	214.862			1392.28	299.359			1392.28	407.192
		1393.86	218.949			1393.86	293.005			1393.86	387.185
		1395.43	217.361			1395.43	297.061			1395.43	397.691
		1397.01	242.28			1397.01	294.6			1397.01	394.409
		1398.59	212.409			1398.59	275.166			1398.59	389.416
		1400.17	200.214			1400.17	286.25			1400.17	393.192
		1401.74	212.924			1401.74	294.076			1401.74	398.529
		1403.32	216.785			1403.32	290.652			1403.32	387.001
		1404.9	227.886			1404.9	293.684			1404.9	405.22
		1406.47	228.59			1406.47	274.308			1406.47	396.223
		1408.05	230.949			1408.05	289.488			1408.05	396.141
		1409.62	210.102			1409.62	295.907			1409.62	383.316
		1411.2	229.393			1411.2	289.549			1411.2	396.225
		1412.77	219.837			1412.77	302.476			1412.77	383.51
		1414.35	228.738			1414.35	302.577			1414.35	380.428
		1415.92	213.546			1415.92	287.404			1415.92	407.022
		1417.5	225.617			1417.5	293.864			1417.5	396.636
		1419.07	226.412			1419.07	293.854			1419.07	399.834
		1420.65	211.923			1420.65	300.224			1420.65	399.764
		1422.22	237.551			1422.22	308.976			1422.22	398.058
		1423.79	223.049			1423.79	292.853			1423.79	392.342
		1425.36	232.636			1425.36	293.603			1425.36	398.69
		1426.94	216.576			1426.94	309.624			1426.94	385.025
		1428.51	219.789			1428.51	283.961			1428.51	405.085
		1430.08	218.198			1430.08	293.605			1430.08	385.056
		1431.65	222.221			1431.65	296.829			1431.65	412.352
		1433.22	248.696			1433.22	283.994			1433.22	415.562
		1434.79	232.64			1434.79	292.805			1434.79	402.707
		1436.36	232.623			1436.36	303.212			1436.36	409.096
		1437.93	227.798			1437.93	308.811			1437.93	404.261
		1439.5	227.795			1439.5	296.776			1439.5	385.006
		1441.07	228.602			1441.07	312.824			1441.07	396.243
		1442.64	221.383			1442.64	309.615			1442.64	405.066
		1444.21	245.423			1444.21	312.794			1444.21	405.028
		1445.78	232.534			1445.78	306.303			1445.78	410.543
		1447.35	228.432			1447.35	309.385			1447.35	395.147
		1448.92	240.328			1448.92	289.195			1448.92	404.553
		1450.48	228.99			1450.48	286.638			1450.48	393.127
		1452.05	226.492			1452.05	283.315			1452.05	404.965
		1453.62	236.847			1453.62	295.259			1453.62	400.88
		1455.18	236.859			1455.18	299.275			1455.18	401.7
		1456.75	220.114			1456.75	305.759			1456.75	398.607
		1458.32	219.397			1458.32	302.672			1458.32	401.962
		1459.88	219.473			1459.88	292.364			1459.88	396.493
		1461.45	229.125			1461.45	312.443			1461.45	404.574
		1463.01	238.723			1463.01	314.826			1463.01	392.531
		1464.58	216.227			1464.58	296.311			1464.58	391.611
		1466.14	216.127			1466.14	312.984			1466.14	407.44
		1467.71	232.022			1467.71	304.829			1467.71	407.239
		1469.27	224.73			1469.27	294.308			1469.27	398.276
		1470.84	224.678			1470.84	289.442			1470.84	414.175
		1472.4	222.271			1472.4	312.618			1472.4	406.164
		1473.96	222.299			1473.96	311.858			1473.96	407.814
		1475.53	234.343			1475.53	318.323			1475.53	411.1
		1477.09	224.794			1477.09	295.993			1477.09	403.19
		1478.65	234.431			1478.65	311.241			1478.65	411.255
		1480.21	225.644			1480.21	305.659			1480.21	392.076
		1481.77	225.635			1481.77	308.848			1481.77	404.863
		1483.33	228.006			1483.33	292.808			1483.33	404.811
		1484.9	223.962			1484.9	301.549			1484.9	403.931
		1486.46	224.704			1486.46	305.469			1486.46	397.43
		1488.02	233.425			1488.02	298.976			1488.02	410.892
		1489.58	221.348			1489.58	305.253			1489.58	399.545
		1491.14	224.441			1491.14	289.138			1491.14	402.557
		1492.7	234.702			1492.7	308.146			1492.7	400.749
		1494.26	231.375			1494.26	282.437			1494.26	402.912
		1495.82	225.654			1495.82	310.174			1495.82	409.047
		1497.38	226.312			1497.38	309.187			1497.38	411.983
		1498.93	220.599			1498.93	300.238			1498.93	415.714
		1500.49	242.75			1500.49	310.402			1500.49	411.482
		1502.05	227.489			1502.05	310.212			1502.05	412.025
		1503.61	227.345			1503.61	312.401			1503.61	392.687
		1505.16	224.016			1505.16	312.987			1505.16	398.78
		1506.72	232.587			1506.72	305.617			1506.72	414.369
		1508.28	234.784			1508.28	306.171			1508.28	421.184
		1509.83	220.318			1509.83	296.399			1509.83	412.898
		1511.39	235.156			1511.39	304.831			1511.39	403.802
		1512.95	234.126			1512.95	314.013			1512.95	415.256
		1514.5	235.452			1514.5	304.981			1514.5	410.855
		1516.06	232.028			1516.06	310.949			1516.06	421.438
		1517.61	224.666			1517.61	297.979			1517.61	414.648
		1519.17	230.714			1519.17	308.669			1519.17	398.435
		1520.72	230.472			1520.72	299.692			1520.72	410.602
		1522.28	221.607			1522.28	300.191			1522.28	413.352
		1523.83	245.759			1523.83	321.135			1523.83	418.496
		1525.38	223.601			1525.38	293.427			1525.38	407.189
		1526.93	230.492			1526.93	305.754			1526.93	428.056
		1528.49	229.531			1528.49	305.519			1528.49	419.892
		1530.04	226.202			1530.04	306.821			1530.04	416.4
		1531.59	220.503			1531.59	304.168			1531.59	417.547
		1533.14	238.992			1533.14	310.845			1533.14	413.94
		1534.7	241.022			1534.7	310.442			1534.7	425.103
		1536.25	216.541			1536.25	313.128			1536.25	424.515
		1537.8	238.025			1537.8	306.477			1537.8	423.156
		1539.35	227.621			1539.35	301.423			1539.35	439.704
		1540.9	243.655			1540.9	302.629			1540.9	426.008
		1542.45	243.414			1542.45	304.655			1542.45	441.091
		1544	245.536			1544	309.824			1544	434.528
		1545.55	236.076			1545.55	315.801			1545.55	422.615
		1547.1	232.842			1547.1	317.16			1547.1	430.874
		1548.65	231.946			1548.65	315.447			1548.65	424.462
		1550.2	221.012			1550.2	312.199			1550.2	421.932
		1551.75	245.617			1551.75	307.407			1551.75	424.036
		1553.29	233.133			1553.29	323.452			1553.29	433.071
		1554.84	232.991			1554.84	320.17			1554.84	441.295
		1556.39	222.808			1556.39	327.659			1556.39	436.364
		1557.94	225.717			1557.94	321.242			1557.94	444.5
		1559.48	232.454			1559.48	334.056			1559.48	444.895
		1561.03	232.253			1561.03	311.465			1561.03	432.206
		1562.58	228.22			1562.58	311.978			1562.58	446.451
		1564.12	246.488			1564.12	290.256			1564.12	434.617
		1565.67	234.844			1565.67	316.963			1565.67	442.827
		1567.21	240.904			1567.21	325.297			1567.21	455.722
		1568.76	250.075			1568.76	314.512			1568.76	458.727
		1570.3	243.94			1570.3	332.924			1570.3	457.195
		1571.85	240.89			1571.85	320.675			1571.85	461.067
		1573.39	248.582			1573.39	329.908			1573.39	461.871
		1574.94	253.196			1574.94	322.25			1574.94	455.753
		1576.48	247.062			1576.48	323.79			1576.48	461.899
		1578.02	237.865			1578.02	335.313			1578.02	467.29
		1579.57	261.691			1579.57	336.131			1579.57	446.64
		1581.11	250.265			1581.11	326.265			1581.11	449.862
		1582.65	267.304			1582.65	324.145			1582.65	440.13
		1584.19	243.678			1584.19	333.617			1584.19	465.065
		1585.74	250.048			1585.74	342.373			1585.74	497.018
		1587.28	253.347			1587.28	348.833			1587.28	457.41
		1588.82	248.143			1588.82	327.518			1588.82	476.25
		1590.36	248.283			1590.36	343.895			1590.36	470.35
		1591.9	254.545			1591.9	340.937			1591.9	476.694
		1593.44	269.266			1593.44	350.277			1593.44	479.123
		1594.98	267.007			1594.98	327.97			1594.98	485.396
		1596.52	263.991			1596.52	349.672			1596.52	482.44
		1598.06	266.408			1598.06	346.717			1598.06	466.407
		1599.6	270.399			1599.6	322.933			1599.6	480.537
		1601.14	261.263			1601.14	330.83			1601.14	479.239
		1602.68	263.706			1602.68	334.853			1602.68	490.292
		1604.22	269.992			1604.22	350.448			1604.22	482.736
		1605.75	270.831			1605.75	333.509			1605.75	478.21
		1607.29	261.583			1607.29	341.296			1607.29	478.279
		1608.83	261.61			1608.83	354.489			1608.83	484.52
		1610.37	280.218			1610.37	341.371			1610.37	496.188
		1611.91	286.456			1611.91	342.199			1611.91	480.782
		1613.44	261.731			1613.44	329.874			1613.44	487.842
		1614.98	277.268			1614.98	357.816			1614.98	487.931
		1616.51	268.011			1616.51	328.429			1616.51	490.32
		1618.05	286.619			1618.05	338.52			1618.05	493.449
		1619.59	264.154			1619.59	347.815			1619.59	471.758
		1621.12	261.045			1621.12	333.859			1621.12	478.712
		1622.66	268.007			1622.66	336.171			1622.66	483.343
		1624.19	264.906			1624.19	329.971			1624.19	481.788
		1625.72	275.752			1625.72	341.591			1625.72	471.722
		1627.26	264.904			1627.26	353.206			1627.26	494.178
		1628.79	264.882			1628.79	325.293			1628.79	484.842
		1630.33	261.731			1630.33	339.166			1630.33	478.55
		1631.86	254.676			1631.86	332.859			1631.86	472.195
		1633.39	264.617			1633.39	321.1			1633.39	470.43
		1634.93	254.422			1634.93	318.607			1634.93	468.631
		1636.46	273.604			1636.46	316.886			1636.46	462.189
		1637.99	264.195			1637.99	336.81			1637.99	474.315
		1639.52	241.689			1639.52	336.666			1639.52	467.935
		1641.05	260.135			1641.05	328.835			1641.05	470.867
		1642.59	254.664			1642.59	331.835			1642.59	475.372
		1644.12	270.035			1644.12	350.274			1644.12	461.374
		1645.65	260.712			1645.65	322.419			1645.65	467.43
		1647.18	253.694			1647.18	336.974			1647.18	454.953
		1648.71	240.498			1648.71	331.456			1648.71	464.038
		1650.24	265.825			1650.24	327.466			1650.24	465.387
		1651.77	256.468			1651.77	327.324			1651.77	435.919
		1653.3	247.124			1653.3	322.57			1653.3	457.295
		1654.83	256.271			1654.83	324.764			1654.83	457.133
		1656.35	247.736			1656.35	318.518			1656.35	463.158
		1657.88	256.911			1657.88	333.83			1657.88	459.978
		1659.41	266.087			1659.41	326.072			1659.41	466.037
		1660.94	244.496			1660.94	324.456			1660.94	453.624
		1662.46	249.796			1662.46	335.111			1662.46	456.55
		1663.99	238.159			1663.99	318.058			1663.99	461.722
		1665.52	238.023			1665.52	341.678			1665.52	453.011
		1667.05	240.166			1667.05	317.664			1667.05	477.263
		1668.57	246.133			1668.57	319.742			1668.57	446.259
		1670.1	252.865			1670.1	327.958			1670.1	456.689
		1671.62	231.273			1671.62	333.891			1671.62	448.762
		1673.15	233.455			1673.15	313.06			1673.15	466.145
		1674.67	234.123			1674.67	332.057			1674.67	435.347
		1676.2	240.154			1676.2	322.754			1676.2	457.363
		1677.72	230.123			1677.72	318.808			1677.72	446.484
		1679.25	239.197			1679.25	325.553			1679.25	452.411
		1680.77	228.393			1680.77	313.945			1680.77	453.73
		1682.3	239.734			1682.3	319.136			1682.3	455.8
		1683.82	228.932			1683.82	325.084			1683.82	452.523
		1685.34	228.058			1685.34	311.959			1685.34	459.167
		1686.86	229.471			1686.86	329.34			1686.86	451.318
		1688.39	233.16			1688.39	321.547			1688.39	443.461
		1689.91	227.691			1689.91	347.248			1689.91	461.474
		1691.43	245.038			1691.43	333.313			1691.43	454.31
		1692.95	235.727			1692.95	326.976			1692.95	438.756
		1694.48	231.739			1694.48	323.675			1694.48	459.679
		1696	227.003			1696	314.312			1696	457.043
		1697.52	229.118			1697.52	325.469			1697.52	465.823
		1699.04	228.976			1699.04	326.025			1699.04	456.436
		1700.56	228.094			1700.56	319.787			1700.56	457.704
		1702.08	221.164			1702.08	307.509			1702.08	455.962
		1703.6	230.141			1703.6	319.472			1703.6	451.954
		1705.12	216.405			1705.12	329.904			1705.12	440.376
		1706.64	225.366			1706.64	318.386			1706.64	434.094
		1708.16	221.464			1708.16	321.993			1708.16	442.173
		1709.67	225.12			1709.67	330.882			1709.67	463.839
		1711.19	224.994			1711.19	333.716			1711.19	460.559
		1712.71	224.861			1712.71	318.428			1712.71	458.778
		1714.23	230.748			1714.23	326.517			1714.23	441.891
		1715.75	235.104			1715.75	322.515			1715.75	458.906
		1717.26	223.628			1717.26	323.772			1717.26	470.599
		1718.78	217.434			1718.78	305.461			1718.78	455.934
		1720.3	207.499			1720.3	324.029			1720.3	473.638
		1721.81	229.903			1721.81	316.305			1721.81	449.288
		1723.33	220.019			1723.33	325.899			1723.33	464.068
		1724.84	225.18			1724.84	318.254			1724.84	450.36
		1726.36	235.603			1726.36	314.387			1726.36	439.692
		1727.87	222.018			1727.87	316.525			1727.87	445.535
		1729.39	205.435			1729.39	298.406			1729.39	459.605
		1730.9	214.336			1730.9	325.251			1730.9	447.408
		1732.42	223.222			1732.42	324.346			1732.42	438.953
		1733.93	219.374			1733.93	300.984			1733.93	471.691
		1735.45	226.02			1735.45	305.352			1735.45	447.55
		1736.96	219.964			1736.96	321.716			1736.96	434.691
		1738.47	231.884			1738.47	322.394			1738.47	459.281
		1739.99	225.863			1739.99	318.602			1739.99	462.197
		1741.5	213.859			1741.5	324.527			1741.5	456.133
		1743.01	210.812			1743.01	323.694			1743.01	449.285
		1744.52	222.682			1744.52	326.55			1744.52	449.847
		1746.03	215.083			1746.03	318.143			1746.03	448.836
		1747.55	223.877			1747.55	311.936			1747.55	458.202
		1749.06	216.231			1749.06	316.89			1749.06	439.173

## Sheet: Figure 2C
Figure 2C
	NiV-LDH Ni 2p					NiVRu-LDH Ni 2p					NiVIr-LDH Ni 2p
	Binding Energy (E)					Binding Energy (E)					Binding Energy (E)
	eV		Counts / s			eV		Counts / s			eV		Counts / s
	887.4		16828.2			887.4		14024.8			887.2		14924.6
	887.3		16720.4			887.3		14324.9			887.1		14964
	887.2		16508.7			887.2		14885.9			887		15222.7
	887.1		17010.3			887.1		14714.6			886.9		15263.4
	887		17204.5			887		14315			886.8		15451.5
	886.9		17235.1			886.9		14169.4			886.7		15289.8
	886.8		17385.1			886.8		14108.5			886.6		14804.6
	886.7		16722.7			886.7		14401.2			886.5		15024.3
	886.6		16893.2			886.6		14445.9			886.4		15211
	886.5		16598.3			886.5		14504.2			886.3		15244.1
	886.4		17108.9			886.4		14296.4			886.2		15153.2
	886.3		17001.4			886.3		14363.8			886.1		15219
	886.2		16494.7			886.2		14315.3			886		15078.8
	886.1		16809.3			886.1		14497			885.9		14938
	886		16525			886		14488.6			885.8		15249.4
	885.9		16407.7			885.9		14376.4			885.7		15416.9
	885.8		16440.3			885.8		14520.8			885.6		14819.9
	885.7		17379.7			885.7		14799.2			885.5		14825.8
	885.6		17197.3			885.6		14295			885.4		15354.3
	885.5		17052.2			885.5		14109.1			885.3		15186.4
	885.4		17149.9			885.4		14447			885.2		14806.1
	885.3		17169.8			885.3		14481.1			885.1		14764.8
	885.2		17007.2			885.2		14699.2			885		15213.6
	885.1		16999.9			885.1		14586.8			884.9		15180.3
	885		17061			885		14428.3			884.8		15022.1
	884.9		16898.8			884.9		14357.3			884.7		14952.2
	884.8		17372.9			884.8		14576.7			884.6		15175.3
	884.7		17581.1			884.7		14491.5			884.5		15559
	884.6		16995			884.6		14821.6			884.4		15501.3
	884.5		17164.5			884.5		14524			884.3		15516.2
	884.4		16871.4			884.4		14470.4			884.2		15413.9
	884.3		17350.2			884.3		14445.4			884.1		15383
	884.2		17418.4			884.2		14790.2			884		15693.7
	884.1		17453.1			884.1		14921			883.9		15223
	884		17374.9			884		14579.9			883.8		15238.8
	883.9		17595.6			883.9		14633.1			883.7		15203.1
	883.8		17602.9			883.8		14669			883.6		15349.7
	883.7		17388.8			883.7		14704.3			883.5		15510
	883.6		17126.3			883.6		15040.1			883.4		15336.7
	883.5		17224.1			883.5		15199.4			883.3		15686.1
	883.4		17470.4			883.4		14955.4			883.2		15447.1
	883.3		17464.5			883.3		15184.4			883.1		15674.1
	883.2		17986.6			883.2		15260.5			883		15443.8
	883.1		17682			883.1		15026.6			882.9		15912.5
	883		18065.8			883		14871.8			882.8		15410.4
	882.9		17687.6			882.9		15065.4			882.7		15809.3
	882.8		17857.6			882.8		14985.3			882.6		16056.7
	882.7		18329.8			882.7		15301.2			882.5		16082.9
	882.6		17677			882.6		15084.1			882.4		16193.2
	882.5		17631.6			882.5		15112.2			882.3		16015.3
	882.4		17590.7			882.4		14979.3			882.2		15737
	882.3		17972.9			882.3		14778.6			882.1		16077.4
	882.2		18392.3			882.2		14949.7			882		15708.8
	882.1		18406.4			882.1		14974.2			881.9		16018.1
	882		18692.6			882		15065.6			881.8		16042.6
	881.9		18323.6			881.9		15076.2			881.7		16048.8
	881.8		18180.2			881.8		15363.4			881.6		16293.9
	881.7		18177.8			881.7		15345.5			881.5		16114
	881.6		17770.8			881.6		15929.8			881.4		15946.8
	881.5		17761.7			881.5		15899.9			881.3		16063.9
	881.4		18136.4			881.4		15450.4			881.2		16101.7
	881.3		18626.5			881.3		15258.4			881.1		15977.7
	881.2		18690.1			881.2		15770.1			881		16334.3
	881.1		18538.7			881.1		15765.7			880.9		16413.5
	881		18523.5			881		16348.7			880.8		17176.1
	880.9		18574.2			880.9		15923.6			880.7		16375.9
	880.8		18434.6			880.8		15567.9			880.6		16462.4
	880.7		18515.2			880.7		15448.9			880.5		16699.9
	880.6		18629.6			880.6		15351.1			880.4		17782.7
	880.5		18789.5			880.5		16001.1			880.3		16384.3
	880.4		18621.8			880.4		15995.1			880.2		16205.3
	880.3		18296.4			880.3		15907.3			880.1		16362.8
	880.2		18607			880.2		15840.3			880		18278.6
	880.1		18898.1			880.1		15734.2			879.9		17010.6
	880		18209.2			880		15848.5			879.8		16597.5
	879.9		18710.2			879.9		15873.9			879.7		16529.4
	879.8		18815.9			879.8		16001.5			879.6		16646.2
	879.7		18921.4			879.7		16043.9			879.5		16718.7
	879.6		18884.2			879.6		16001.2			879.4		16378.3
	879.5		18839.8			879.5		15383.1			879.3		16654.3
	879.4		18753.9			879.4		15868.7			879.2		16385
	879.3		18503.8			879.3		16026.6			879.1		17042.6
	879.2		18830.3			879.2		16027.6			879		16702.6
	879.1		18607.1			879.1		15851.6			878.9		16453.4
	879		18726			879		15848.7			878.8		16382.5
	878.9		18188.2			878.9		16047.1			878.7		16303.9
	878.8		18288.3			878.8		15624.1			878.6		16098.8
	878.7		18456.1			878.7		15964			878.5		16363.9
	878.6		18611.4			878.6		15528.3			878.4		16703
	878.5		18323.8			878.5		15359.1			878.3		18810.9
	878.4		18366.8			878.4		16098.6			878.2		16209.4
	878.3		18032.8			878.3		15308.8			878.1		16132.6
	878.2		17528.5			878.2		15381			878		16055.9
	878.1		18253.6			878.1		15364.4			877.9		17133.3
	878		18053.7			878		15520.4			877.8		17195.7
	877.9		17855.4			877.9		15045.6			877.7		15702.8
	877.8		17849.3			877.8		14969.9			877.6		15909.9
	877.7		18128.2			877.7		15180.1			877.5		15673.3
	877.6		17674.9			877.6		15452			877.4		16817.1
	877.5		17511.3			877.5		15101.9			877.3		15677
	877.4		17506.5			877.4		14671.6			877.2		15541.6
	877.3		17829.5			877.3		14841.8			877.1		15433.4
	877.2		17387.6			877.2		14926.1			877		15578.9
	877.1		17617.1			877.1		14580			876.9		15542
	877		17716.4			877		14731			876.8		15662.5
	876.9		17155.8			876.9		15216.7			876.7		15490
	876.8		17323.3			876.8		14785.8			876.6		15366.6
	876.7		16898.3			876.7		14747.5			876.5		15541.5
	876.6		17282.9			876.6		14988.9			876.4		15416.8
	876.5		17788.2			876.5		14301.6			876.3		15637.9
	876.4		17771.8			876.4		14738.4			876.2		15662.4
	876.3		17745.5			876.3		14907.1			876.1		15176.2
	876.2		17207			876.2		14531.7			876		15263.2
	876.1		17665.9			876.1		14736.8			875.9		15437.2
	876		17545.4			876		14501.1			875.8		15549.7
	875.9		17536.7			875.9		15119.2			875.7		15435.9
	875.8		17477.1			875.8		14742.1			875.6		15834.1
	875.7		17582.3			875.7		14718.7			875.5		15678.7
	875.6		17919.8			875.6		14910.3			875.4		15623.2
	875.5		17661			875.5		14813.7			875.3		15588.1
	875.4		17970.6			875.4		15116.6			875.2		15837.1
	875.3		17699.4			875.3		15456.9			875.1		15926.1
	875.2		18111.5			875.2		14589.2			875		15551
	875.1		18225			875.1		14769.1			874.9		15465.2
	875		18810.8			875		14870.2			874.8		15798.1
	874.9		18474.1			874.9		15159.7			874.7		16063.1
	874.8		18413.5			874.8		15185.7			874.6		15947
	874.7		18318.8			874.7		15406			874.5		16484.4
	874.6		18546.5			874.6		15509.1			874.4		16057.9
	874.5		18760.6			874.5		15161.1			874.3		16312.9
	874.4		18943.1			874.4		15506.3			874.2		16197.3
	874.3		19125			874.3		15500			874.1		16541.4
	874.2		18943.3			874.2		15541.2			874		16524.4
	874.1		19766.3			874.1		16143.6			873.9		16291.1
	874		19974.8			874		16469.4			873.8		16865.9
	873.9		19594.5			873.9		16275.6			873.7		16623.6
	873.8		19461			873.8		16323.9			873.6		16927
	873.7		20000.2			873.7		16376.2			873.5		17018.6
	873.6		19988			873.6		16566.3			873.4		17134.9
	873.5		19759.2			873.5		16694.7			873.3		17425.9
	873.4		20076.3			873.4		16369.5			873.2		17655.5
	873.3		20052.7			873.3		16455.1			873.1		17862.6
	873.2		20338			873.2		17079.3			873		17445.9
	873.1		19487.4			873.1		16746.4			872.9		17077.8
	873		19891.2			873		16863.8			872.8		17213.1
	872.9		19648			872.9		16687.5			872.7		17471.9
	872.8		19690.1			872.8		16505.5			872.6		16966.8
	872.7		19121.7			872.7		16693			872.5		17280.5
	872.6		18333.1			872.6		16401			872.4		17426.2
	872.5		18343.5			872.5		16549.4			872.3		17049.3
	872.4		18317.5			872.4		16057.8			872.2		16382.7
	872.3		17913.9			872.3		15780.3			872.1		16637.8
	872.2		17145.9			872.2		15802			872		16496.1
	872.1		17045.9			872.1		15260.1			871.9		16206.7
	872		17319.4			872		14921.6			871.8		15692.7
	871.9		16521.2			871.9		15161.8			871.7		15666.5
	871.8		16250.4			871.8		14618.5			871.6		15464.2
	871.7		16320			871.7		14615.1			871.5		15263.1
	871.6		15858.4			871.6		14295.4			871.4		14861.9
	871.5		15599.8			871.5		14015.4			871.3		14884.3
	871.4		15599.7			871.4		13894.5			871.2		14372.3
	871.3		15262.7			871.3		13194.2			871.1		14460.6
	871.2		15649.3			871.2		13876.3			871		14505.6
	871.1		15376.2			871.1		13504.1			870.9		14049.2
	871		15376.1			871		13404.2			870.8		13636.9
	870.9		15495.6			870.9		13067			870.7		13789.7
	870.8		14929.5			870.8		13128.8			870.6		13942.8
	870.7		15229.9			870.7		12723.4			870.5		13874.3
	870.6		15054.6			870.6		12858.3			870.4		14280.4
	870.5		15201.4			870.5		12862.8			870.3		13820.2
	870.4		14815			870.4		12806.3			870.2		13757.3
	870.3		14463			870.3		12631.8			870.1		13850.7
	870.2		14680.8			870.2		12363.8			870		13781
	870.1		14588.1			870.1		12822.4			869.9		13444.9
	870		14535.8			870		12342.2			869.8		13590.9
	869.9		14789.3			869.9		12423			869.7		13626.8
	869.8		14697.7			869.8		12917.4			869.6		13308
	869.7		15048			869.7		12899			869.5		13446.9
	869.6		14651.7			869.6		12670.4			869.4		13673.7
	869.5		14678.5			869.5		12928.7			869.3		13742
	869.4		14947.8			869.4		12580.7			869.2		13322.5
	869.3		14732.7			869.3		12768.7			869.1		13427.6
	869.2		15016.8			869.2		12571.5			869		13414.9
	869.1		14877			869.1		12634.8			868.9		13621.5
	869		14537.1			869		12352.1			868.8		14120
	868.9		14738.7			868.9		12496.3			868.7		13315.6
	868.8		14988.7			868.8		12559			868.6		13613.3
	868.7		14814.2			868.7		12829			868.5		13495.8
	868.6		14764.6			868.6		12822.9			868.4		13903.3
	868.5		14895.1			868.5		12940			868.3		13501.2
	868.4		15029.1			868.4		12795.3			868.2		13409.7
	868.3		14987.5			868.3		12889.8			868.1		13595.2
	868.2		14723.5			868.2		12955.3			868		13769.6
	868.1		15033.2			868.1		12761.6			867.9		13662.9
	868		15222.2			868		12574			867.8		13987.8
	867.9		15353.7			867.9		13072.6			867.7		14031.1
	867.8		15180.3			867.8		12913.9			867.6		13917.4
	867.7		14919.5			867.7		12952.8			867.5		13755.2
	867.6		15218.7			867.6		13320.6			867.4		13821.9
	867.5		15538.6			867.5		13297.5			867.3		13924.9
	867.4		15171.5			867.4		12928.3			867.2		13915.3
	867.3		15607.4			867.3		12847.4			867.1		13910.9
	867.2		15116.2			867.2		13534.3			867		14070.9
	867.1		15332.2			867.1		12984			866.9		14110.8
	867		15254.7			867		12787.3			866.8		14155.5
	866.9		15077.7			866.9		13078.1			866.7		14128.4
	866.8		15320.7			866.8		13177.3			866.6		14016.8
	866.7		15337.6			866.7		13201.6			866.5		14398
	866.6		15342.1			866.6		13329.7			866.4		14326.4
	866.5		15332.7			866.5		13014.4			866.3		14141.3
	866.4		15618.6			866.4		13147.9			866.2		14074.9
	866.3		15518.9			866.3		12984.2			866.1		14070.4
	866.2		15877.5			866.2		13245.6			866		14053.5
	866.1		15763.7			866.1		13321.6			865.9		14259.1
	866		15328			866		13174.6			865.8		13549.8
	865.9		15579.8			865.9		13112.1			865.7		14189.9
	865.8		15468.4			865.8		13296.7			865.6		14243.3
	865.7		15676.5			865.7		13370.9			865.5		14226.5
	865.6		15530.8			865.6		13587			865.4		14217.4
	865.5		15548.2			865.5		13502.6			865.3		13957.6
	865.4		15516.9			865.4		13078.4			865.2		14493.6
	865.3		15774.4			865.3		12991			865.1		13933.2
	865.2		15698			865.2		13311			865		14115.2
	865.1		16126.8			865.1		13232.8			864.9		14269.9
	865		16178.8			865		13270.2			864.8		14317.6
	864.9		15713.3			864.9		13622.8			864.7		14702.8
	864.8		15390.1			864.8		13392.1			864.6		14378.6
	864.7		16043.9			864.7		13820			864.5		14474.5
	864.6		16151.2			864.6		13708.5			864.4		14414.5
	864.5		16598.6			864.5		13904.3			864.3		14368.6
	864.4		16577.3			864.4		13797.3			864.2		14164.6
	864.3		16189.7			864.3		14204.1			864.1		14592.3
	864.2		16128.1			864.2		13564.6			864		14630.9
	864.1		16189.9			864.1		14070.6			863.9		15022.3
	864		16537.5			864		13626.1			863.8		14658.2
	863.9		16679.6			863.9		13955.9			863.7		15044.1
	863.8		17003			863.8		13591.1			863.6		15085.7
	863.7		16779.5			863.7		14261.3			863.5		14766
	863.6		17006.3			863.6		14570.3			863.4		14832
	863.5		17247.1			863.5		14080.3			863.3		15425.2
	863.4		17132.4			863.4		14351.1			863.2		15493.5
	863.3		17432.5			863.3		14351.3			863.1		15161.8
	863.2		17359.7			863.2		14286.5			863		14856.9
	863.1		17604.2			863.1		14248.2			862.9		15062.8
	863		17482.1			863		14351.5			862.8		15409.4
	862.9		17473.8			862.9		14504.3			862.7		15427.6
	862.8		17876.2			862.8		14879			862.6		15459.9
	862.7		17837.2			862.7		14662.4			862.5		15805.9
	862.6		17742.7			862.6		14858.5			862.4		15718.9
	862.5		17824.5			862.5		14999.7			862.3		15596.2
	862.4		18326.5			862.4		15398.2			862.2		15639.6
	862.3		18317.8			862.3		15288.2			862.1		15944.3
	862.2		18011.7			862.2		15175.1			862		15894.7
	862.1		18198.7			862.1		15228.1			861.9		16195.8
	862		17781.3			862		15573.8			861.8		16237.6
	861.9		18205.6			861.9		15298.4			861.7		15943.3
	861.8		18147			861.8		15606.1			861.6		16040.2
	861.7		18585.4			861.7		15412.5			861.5		16212
	861.6		18521			861.6		15867.7			861.4		16426.6
	861.5		18359.2			861.5		15996.7			861.3		16488.2
	861.4		18544.2			861.4		15742.4			861.2		16113.4
	861.3		18287.8			861.3		15332.1			861.1		16456.8
	861.2		18102.3			861.2		15586.4			861		16095.2
	861.1		17637.4			861.1		15181.6			860.9		16018
	861		18054.1			861		15311.6			860.8		16415.8
	860.9		18175.7			860.9		15603.2			860.7		16007.2
	860.8		17503.5			860.8		15333.5			860.6		15920.8
	860.7		17467.4			860.7		14915.7			860.5		15888.3
	860.6		17812.8			860.6		14532.9			860.4		15704.7
	860.5		17119.3			860.5		14952.1			860.3		15667
	860.4		16846.7			860.4		14545.1			860.2		15586.8
	860.3		16857.4			860.3		14683.5			860.1		15592.3
	860.2		16559.8			860.2		14669.3			860		15681.5
	860.1		16568.3			860.1		14519.8			859.9		14924.2
	860		16533.3			860		14385.6			859.8		15041.5
	859.9		16349.3			859.9		14443.6			859.7		14822.5
	859.8		16273.9			859.8		14007.8			859.6		14922.8
	859.7		15858.1			859.7		14029.4			859.5		14971.2
	859.6		16223.3			859.6		14004.2			859.4		14748.1
	859.5		15672.7			859.5		13672.4			859.3		14469.8
	859.4		15833.8			859.4		13660			859.2		14468.6
	859.3		15927.1			859.3		13580.3			859.1		14296.5
	859.2		16089.5			859.2		13424.2			859		14350.6
	859.1		16045.1			859.1		13550.2			858.9		14190.1
	859		16339.8			859		13358.9			858.8		14287.2
	858.9		15871.2			858.9		13433.1			858.7		13822.1
	858.8		16246.8			858.8		13253.2			858.6		14378.4
	858.7		16167.6			858.7		13211			858.5		14649.7
	858.6		16192.3			858.6		13367.7			858.4		14737.1
	858.5		16321.3			858.5		13661.9			858.3		14644.4
	858.4		16530.6			858.4		13946.4			858.2		14243
	858.3		16461.1			858.3		13738			858.1		14257.3
	858.2		16826.5			858.2		13887.8			858		14977.6
	858.1		17351.8			858.1		13363.2			857.9		14646.6
	858		17000			858		13607.9			857.8		14879.6
	857.9		17659.2			857.9		14347.2			857.7		14934
	857.8		17548.8			857.8		14043.7			857.6		15348.6
	857.7		17536.1			857.7		14119.3			857.5		15503.5
	857.6		18333.5			857.6		14741.7			857.4		15316.8
	857.5		18686.6			857.5		14389.2			857.3		15250.2
	857.4		18562.6			857.4		15288.3			857.2		15438.3
	857.3		19242.7			857.3		15125.4			857.1		15825.2
	857.2		19425.3			857.2		15268.3			857		15960.3
	857.1		19542.6			857.1		15252.8			856.9		16081.3
	857		19807.3			857		15976.2			856.8		16436.6
	856.9		20120.8			856.9		15525.4			856.7		16487.6
	856.8		20856.8			856.8		16218.4			856.6		17068.1
	856.7		21226.8			856.7		16581.8			856.5		17369
	856.6		21325.8			856.6		16593.6			856.4		17931.9
	856.5		21925.4			856.5		17072			856.3		18086.4
	856.4		22217.1			856.4		17377			856.2		18565.8
	856.3		22859.6			856.3		17622.4			856.1		18015.2
	856.2		22474.9			856.2		17710			856		19158.3
	856.1		22867.7			856.1		18361.7			855.9		19232.1
	856		23084.8			856		18780			855.8		19438.4
	855.9		23116			855.9		19162.8			855.7		19442.7
	855.8		23320.8			855.8		19345.1			855.6		20203.5
	855.7		23687.8			855.7		19772.9			855.5		20433.1
	855.6		23207.1			855.6		19961.1			855.4		20489.5
	855.5		22726.9			855.5		19879			855.3		20794.6
	855.4		22276.4			855.4		19899.8			855.2		20501.3
	855.3		21611.9			855.3		19794.5			855.1		20019.7
	855.2		21603.8			855.2		19522			855		19762
	855.1		20468.2			855.1		19213.9			854.9		19191.8
	855		20164			855		19191.5			854.8		18671.1
	854.9		19688.1			854.9		18426.2			854.7		18505.8
	854.8		18428.1			854.8		18099.6			854.6		18008.7
	854.7		17696.3			854.7		17214.9			854.5		17214.1
	854.6		17049.6			854.6		16863.2			854.4		16554.1
	854.5		16666.1			854.5		15618.4			854.3		15929.1
	854.4		15829			854.4		15695.3			854.2		15360.4
	854.3		15256.1			854.3		14391.7			854.1		14945.5
	854.2		14871.5			854.2		14110.7			854		14305.6
	854.1		14905.2			854.1		13627.1			853.9		13949.6
	854		14683.5			854		13325.9			853.8		13709.6
	853.9		13832.3			853.9		12985.2			853.7		13662.5
	853.8		13603.8			853.8		12869.2			853.6		13396.5
	853.7		13516.1			853.7		12831.1			853.5		13032
	853.6		13190.1			853.6		12129.3			853.4		12680.8
	853.5		13244.4			853.5		11921			853.3		12371.7
	853.4		12682.2			853.4		11471.4			853.2		12176.8
	853.3		12819.2			853.3		11589			853.1		12434.6
	853.2		12847.5			853.2		11835.2			853		12006.9
	853.1		12847.1			853.1		11309.4			852.9		12344.1
	853		13040.1			853		11529.3			852.8		12336.6
	852.9		12619.5			852.9		11255.4			852.7		12309.1
	852.8		12742.7			852.8		11290.5			852.6		12373.8
	852.7		12597.1			852.7		11350.1			852.5		12241.6
	852.6		12655.6			852.6		11402.7			852.4		12696.1
	852.5		12627.2			852.5		11299.3			852.3		12322.7
	852.4		12653.8			852.4		10984.2			852.2		12194.6
	852.3		12688.4			852.3		11141.1			852.1		11904.7
	852.2		12818.4			852.2		11018.9			852		11721.9
	852.1		12872.6			852.1		10996.5			851.9		12231
	852		12828.5			852		10895.9			851.8		11991.4
	851.9		12443.6			851.9		10915.6			851.7		11987.3
	851.8		12215.3			851.8		11120.9			851.6		11877.9
	851.7		12566.8			851.7		10842.7			851.5		11859.3
	851.6		12477.1			851.6		10811.1			851.4		12360.7
	851.5		12309			851.5		10793.5			851.3		11586.6
	851.4		12435.1			851.4		10761.1			851.2		11869.8
	851.3		12715.1			851.3		10678.7			851.1		12330.2
	851.2		12670.5			851.2		11089.7			851		11818.3
	851.1		12464.1			851.1		10748.1			850.9		12436.1
	851		12415.1			851		10845			850.8		12027.8
	850.9		12486.7			850.9		11200.8			850.7		11981.9
	850.8		12723.3			850.8		11325			850.6		11789.6
	850.7		12397			850.7		10598.1			850.5		12050.9
	850.6		12322.3			850.6		10741.5			850.4		12041.1
	850.5		12446.7			850.5		10912.1			850.3		12172
	850.4		12050.7			850.4		11371			850.2		11968.4
	850.3		12527.7			850.3		10984			850.1		12350.6
	850.2		12284.7			850.2		11139.8			850		11732.5
	850.1		12137			850.1		10866.3			849.9		11844.4
	850		12183.3			850		10974.2			849.8		12063.9
	849.9		12570.9			849.9		10964.6			849.7		11998.4
	849.8		12384			849.8		10753.2			849.6		11814.3
	849.7		12446.3			849.7		10820.3			849.5		11809.3
	849.6		12257.3			849.6		10464.1			849.4		11890.8
	849.5		12573.4			849.5		11087.2			849.3		11898.1
	849.4		12470.7			849.4		11139.6			849.2		11851.7
	849.3		12621.7			849.3		10825.7			849.1		11731.7
	849.2		12528.8			849.2		10453.1			849		11993
	849.1		12625.3			849.1		10646.1			848.9		12019.2
	849		12213.2			849		10692.7			848.8		11559.1
	848.9		12646.5			848.9		10597			848.7		11908.9
	848.8		12158.1			848.8		10534.6			848.6		11883.9
	848.7		12193.6			848.7		10835.7			848.5		11613.1
	848.6		12327.1			848.6		10745.4			848.4		11816.9
	848.5		12299.5			848.5		10966.1			848.3		11990.9
	848.4		12436			848.4		10486.6			848.2		11879.8
	848.3		12106			848.3		10396.1			848.1		11976.2
	848.2		12282.8			848.2		10462.7			848		12006.3
	848.1		12623.2			848.1		10607.5			847.9		11844.4
	848		12782.3			848		10626.9			847.8		12120.4
	847.9		12413.3			847.9		10921.7			847.7		11851.8
	847.8		12640.9			847.8		10576.2			847.6		11972.8
	847.7		12339.9			847.7		10898.4			847.5		12287.9
	847.6		12752.3			847.6		11404.9			847.4		11887.2
	847.5		12120			847.5		11207.2			847.3		12169.4
	847.4		12155.4			847.4		10949.7			847.2		11851.7

## Sheet: Figure 2D
Figure 2D			NiV-LDH V 2p					NiVRu-LDH V 2p					NiVIr-LDH V 2p
			Binding Energy (E)					Binding Energy (E)					Binding Energy (E)
			eV		Counts / s			eV		Counts / s			eV		Counts / s
			527.4		2598.98			527.4		2679.31			527.2		3818.78
			527.35		2724.34			527.35		2600.59			527.15		3739.8
			527.3		2800.69			527.3		2647.09			527.1		3573.97
			527.25		2870.16			527.25		2560.99			527.05		3786.99
			527.2		2563.59			527.2		2672.69			527		3988
			527.15		2718.3			527.15		2621.59			526.95		3817.83
			527.1		2632.62			527.1		2607.31			526.9		3797.78
			527.05		2852.4			527.05		2702.09			526.85		3769.59
			527		2888.88			527		2662.15			526.8		3701.14
			526.95		2589.96			526.95		2719.01			526.75		3696.29
			526.9		2762.18			526.9		2682.24			526.7		3920.48
			526.85		2910.72			526.85		2673.77			526.65		3721.02
			526.8		2995.98			526.8		2767.22			526.6		3668.4
			526.75		2820.1			526.75		2741.61			526.55		3757.41
			526.7		2823.32			526.7		2777.22			526.5		4148.81
			526.65		2799.22			526.65		2804.03			526.45		3878.88
			526.6		2895.13			526.6		2568.84			526.4		3940.65
			526.55		2950.43			526.55		2590.72			526.35		3927.88
			526.5		2955.81			526.5		2692.69			526.3		3775.61
			526.45		2895.45			526.45		2640.59			526.25		3857.43
			526.4		2964.29			526.4		2901.14			526.2		4032.12
			526.35		2964.99			526.35		2836.81			526.15		4032.06
			526.3		3000.72			526.3		2717.78			526.1		4010.2
			526.25		2900.71			526.25		2701.46			526.05		4034.57
			526.2		2945.07			526.2		2799.68			526		4062.62
			526.15		3151.53			526.15		2885.47			525.95		4134.31
			526.1		3036.78			526.1		2799.34			525.9		4181.7
			526.05		3020.15			526.05		2980.23			525.85		4353.53
			526		3303.72			526		2980.58			525.8		4274.08
			525.95		3301.46			525.95		3099.82			525.75		4434.83
			525.9		3064.71			525.9		2940.01			525.7		4355.95
			525.85		3160.51			525.85		2930.92			525.65		4268.01
			525.8		3266.47			525.8		2989			525.6		4610.26
			525.75		3418.5			525.75		2994.46			525.55		4617.54
			525.7		3411.38			525.7		3062.54			525.5		4350.17
			525.65		3394.03			525.65		3059.67			525.45		4351.48
			525.6		3508.28			525.6		3074.45			525.4		4493.03
			525.55		3638.26			525.55		3112.43			525.35		4392.88
			525.5		3571.03			525.5		3391.32			525.3		4692.37
			525.45		3499.37			525.45		3333.54			525.25		4480.93
			525.4		3628.4			525.4		3115.41			525.2		4797.13
			525.35		3744.28			525.35		3303.67			525.15		4558.45
			525.3		3677.98			525.3		3322.67			525.1		4657.59
			525.25		3848.71			525.25		3498.2			525.05		4585.47
			525.2		3571.89			525.2		3573.94			525		4575.22
			525.15		3752.99			525.15		3518.75			524.95		4873.87
			525.1		3687.59			525.1		3633.66			524.9		4986.27
			525.05		3897.91			525.05		3494.57			524.85		4682.8
			525		3917.86			525		3397.33			524.8		5057.01
			524.95		3984.65			524.95		3591.34			524.75		5139.35
			524.9		3806.8			524.9		3641.68			524.7		5039.68
			524.85		3759.5			524.85		3709.31			524.65		5030.35
			524.8		3884.91			524.8		3551.8			524.6		4986.52
			524.75		3815.62			524.75		3753.68			524.55		5086.24
			524.7		3817			524.7		3590.46			524.5		5274.08
			524.65		3836.72			524.65		3642.67			524.45		5220.15
			524.6		3956.17			524.6		3758.51			524.4		5035.36
			524.55		3820.68			524.55		3685.25			524.35		5477.89
			524.5		3867.58			524.5		3661			524.3		5255.94
			524.45		3695.78			524.45		3845.2			524.25		5364.21
			524.4		3983.55			524.4		4004.24			524.2		5092.31
			524.35		3902.73			524.35		3829.92			524.15		5174.2
			524.3		3907.87			524.3		3814.26			524.1		5213.53
			524.25		3960.9			524.25		3764.23			524.05		5061.69
			524.2		3684.16			524.2		3768.9			524		5366.11
			524.15		3744.07			524.15		3794.27			523.95		5190.78
			524.1		3923.38			524.1		3764.66			523.9		5161.46
			524.05		3903.85			524.05		3821.43			523.85		5229.34
			524		3841.33			524		3775.54			523.8		5161.98
			523.95		3675.52			523.95		3609.11			523.75		5114.13
			523.9		3710.91			523.9		3645.07			523.7		5045.89
			523.85		3659.88			523.85		3648.15			523.65		4977.62
			523.8		3657.94			523.8		3590.81			523.6		5029.4
			523.75		3548.2			523.75		3510.09			523.55		5024.01
			523.7		3605.94			523.7		3717.87			523.5		4925.33
			523.65		3444.74			523.65		3623.64			523.45		5031.2
			523.6		3373.85			523.6		3512.17			523.4		4980.44
			523.55		3260.14			523.55		3391.6			523.35		4698.74
			523.5		3378.57			523.5		3439.07			523.3		4683.62
			523.45		3163.07			523.45		3624.44			523.25		4781.58
			523.4		3187.85			523.4		3317.23			523.2		4570.82
			523.35		3379.82			523.35		3234.85			523.15		4577.4
			523.3		3412.47			523.3		3188.59			523.1		4569.25
			523.25		3152.59			523.25		3432.19			523.05		4489.19
			523.2		3260.18			523.2		3270.33			523		4635.95
			523.15		3287.7			523.15		3224.23			522.95		4499.9
			523.1		3094.33			523.1		3395.05			522.9		4318.21
			523.05		3108.52			523.05		3259.58			522.85		4549.69
			523		2945.58			523		3123.27			522.8		4595.49
			522.95		2868.49			522.95		3135.53			522.75		4361.86
			522.9		2863.19			522.9		3018.5			522.7		4314.25
			522.85		2851.38			522.85		2871.4			522.65		4534.44
			522.8		2857.29			522.8		2977.77			522.6		4370.71
			522.75		2704.57			522.75		2945.32			522.55		4130.13
			522.7		2604.69			522.7		2945.8			522.5		4120.96
			522.65		2885.39			522.65		3125.38			522.45		4320.42
			522.6		2768.82			522.6		2899.02			522.4		3935.72
			522.55		2830.2			522.55		2858.15			522.35		3966.39
			522.5		2800.7			522.5		2836.94			522.3		3944.83
			522.45		2735.43			522.45		2781.9			522.25		3979.85
			522.4		2713.68			522.4		2927.11			522.2		3983.18
			522.35		2693.37			522.35		2677.12			522.15		3726.59
			522.3		2530.71			522.3		2858.07			522.1		3797.73
			522.25		2595.21			522.25		2859.67			522.05		3938.65
			522.2		2574.92			522.2		2772.68			522		3859.14
			522.15		2413.72			522.15		2748.38			521.95		3791.29
			522.1		2554.06			522.1		2867.76			521.9		3752.85
			522.05		2476.38			522.05		2841.6			521.85		3808.34
			522		2577.94			522		2699			521.8		3752.88
			521.95		2530.72			521.95		2672.16			521.75		3568.96
			521.9		2430.43			521.9		2603.01			521.7		3571.64
			521.85		2469.12			521.85		2611.04			521.65		3674.49
			521.8		2454.58			521.8		2470.33			521.6		3490.68
			521.75		2405.83			521.75		2601.44			521.55		3560.56
			521.7		2507.88			521.7		2630.35			521.5		3732.63
			521.65		2588.8			521.65		2623.69			521.45		3521.84
			521.6		2316.86			521.6		2589.95			521.4		3604.31
			521.55		2358.85			521.55		2409.62			521.35		3516.54
			521.5		2504.43			521.5		2634.7			521.3		3554.56
			521.45		2216.05			521.45		2593.9			521.25		3547.61
			521.4		2226.11			521.4		2516.69			521.2		3519.47
			521.35		2444.51			521.35		2527.27			521.15		3510.04
			521.3		2396.06			521.3		2544.04			521.1		3532.39
			521.25		2294.63			521.25		2598.62			521.05		3391.77
			521.2		2334.87			521.2		2378.62			521		3438.56
			521.15		2330.64			521.15		2554.51			520.95		3473.09
			521.1		2358.99			521.1		2395.73			520.9		3484.66
			521.05		2379.05			521.05		2532.28			520.85		3336.07
			521		2257.59			521		2523.04			520.8		3479.78
			520.95		2160.21			520.95		2467.37			520.75		3338.36
			520.9		2141.35			520.9		2511.9			520.7		3393.57
			520.85		2218.78			520.85		2471.52			520.65		3467
			520.8		2147.15			520.8		2349.29			520.6		3438.69
			520.75		2383.99			520.75		2536.2			520.55		3295.08
			520.7		2292.31			520.7		2370.92			520.5		3250.15
			520.65		2223.11			520.65		2396.59			520.45		3440.88
			520.6		2331.78			520.6		2372.66			520.4		3505.9
			520.55		2287.97			520.55		2413.38			520.35		3311.29
			520.5		2271.68			520.5		2386.51			520.3		3254.76
			520.45		2376.47			520.45		2354.67			520.25		3390.7
			520.4		2251			520.4		2395.98			520.2		3184.57
			520.35		2367.15			520.35		2329.56			520.15		3393.42
			520.3		2371.24			520.3		2493.99			520.1		3364.64
			520.25		2265.9			520.25		2417.88			520.05		3259.75
			520.2		2415.97			520.2		2259.48			520		3325.83
			520.15		2318.19			520.15		2085.19			519.95		3303.11
			520.1		2457.43			520.1		2421.45			519.9		3433.73
			520.05		2551.77			520.05		2348.84			519.85		3473.41
			520		2398			520		2241.9			519.8		3413.3
			519.95		2377.45			519.95		2613.46			519.75		3149.05
			519.9		2491.16			519.9		2447.2			519.7		3157.94
			519.85		2530.2			519.85		2515.45			519.65		3476.29
			519.8		2459.86			519.8		2431.08			519.6		3460.36
			519.75		2655			519.75		2368.53			519.55		3161.31
			519.7		2653.73			519.7		2545.72			519.5		3460.5
			519.65		2521.62			519.65		2469.5			519.45		3331.52
			519.6		2763.95			519.6		2312.28			519.4		3530.9
			519.55		2783.8			519.55		2438.43			519.35		3572.85
			519.5		2699.26			519.5		2497.03			519.3		3399.09
			519.45		2734.21			519.45		2466.81			519.25		3423.34
			519.4		2664.46			519.4		2558.22			519.2		3589.32
			519.35		2740.12			519.35		2454.69			519.15		3641.73
			519.3		2943.23			519.3		2519.89			519.1		3484.9
			519.25		2917.87			519.25		2562.24			519.05		3473.31
			519.2		2918.03			519.2		2606.67			519		3555.57
			519.15		2811.8			519.15		2735.83			518.95		3762.13
			519.1		2892.48			519.1		2596.86			518.9		3600.58
			519.05		3027.15			519.05		2592.65			518.85		3700.74
			519		3057.98			519		2567.15			518.8		3729.09
			518.95		3048.45			518.95		2650.95			518.75		3875.55
			518.9		3122.3			518.9		2683.17			518.7		3963.09
			518.85		3129.6			518.85		2860.39			518.65		4044.58
			518.8		3393.69			518.8		2733.72			518.6		4032.57
			518.75		3572.28			518.75		3040.74			518.55		3971.24
			518.7		3641.07			518.7		2972.37			518.5		4069.08
			518.65		3612.89			518.65		2978.95			518.45		4077.02
			518.6		3919.42			518.6		2819.4			518.4		4303.64
			518.55		3846.82			518.55		2869.6			518.35		4509.69
			518.5		3835.31			518.5		2914.29			518.3		4535.41
			518.45		4054.77			518.45		2969.56			518.25		4616.98
			518.4		4007.67			518.4		3228.04			518.2		4623.87
			518.35		4040.21			518.35		3289.91			518.15		4899.43
			518.3		4180.7			518.3		3291.2			518.1		4915.49
			518.25		4134.2			518.25		3191.56			518.05		5118.11
			518.2		4304.81			518.2		3276.64			518		5180.5
			518.15		4514.29			518.15		3405.6			517.95		5485.54
			518.1		4663.87			518.1		3589.56			517.9		5392.59
			518.05		4726.47			518.05		3654.23			517.85		5592.08
			518		4859.56			518		3679.02			517.8		5989.45
			517.95		5067.13			517.95		3810.8			517.75		5984.86
			517.9		5060.06			517.9		4185.15			517.7		5948.33
			517.85		5548.12			517.85		4223.8			517.65		6398.16
			517.8		5301.64			517.8		4328.34			517.6		6473.69
			517.75		5416.41			517.75		4660.63			517.55		6619
			517.7		5681.04			517.7		4401.39			517.5		6831.29
			517.65		5931.41			517.65		4578.26			517.45		7316.16
			517.6		5882.11			517.6		4754.06			517.4		7340.52
			517.55		6027.5			517.55		4963.54			517.35		7216.71
			517.5		6103.32			517.5		4994.51			517.3		7522.99
			517.45		6245.31			517.45		5062.89			517.25		8056.42
			517.4		6559.36			517.4		5159.2			517.2		7897.85
			517.35		6674.61			517.35		5589.93			517.15		8176.31
			517.3		6328.15			517.3		5368.6			517.1		8216.57
			517.25		6537.11			517.25		5533.13			517.05		8155.68
			517.2		6585.87			517.2		5848.9			517		8344.22
			517.15		6591.13			517.15		5909.39			516.95		8501.62
			517.1		6574.73			517.1		6072.06			516.9		8444.67
			517.05		6700.97			517.05		6298.02			516.85		8590.65
			517		6944.68			517		6204.87			516.8		8777.27
			516.95		6717.92			516.95		6453.45			516.75		8647.3
			516.9		6575.67			516.9		6404.37			516.7		8473.31
			516.85		6421.64			516.85		6518.38			516.65		8790.89
			516.8		6357.5			516.8		6414.2			516.6		8712.64
			516.75		6426.01			516.75		6344.28			516.55		8745.83
			516.7		6307.66			516.7		6449.7			516.5		8419.61
			516.65		6149.88			516.65		6269.69			516.45		8131.36
			516.6		5861.69			516.6		6004.03			516.4		8083.25
			516.55		5522.08			516.55		6093.22			516.35		7920.98
			516.5		5690.32			516.5		6041.39			516.3		7893.24
			516.45		5531.09			516.45		5798.58			516.25		7770.84
			516.4		5133.88			516.4		5955.15			516.2		7646.51
			516.35		5405.06			516.35		5812.6			516.15		7258.79
			516.3		4893.05			516.3		5418.2			516.1		7021.19
			516.25		4688.45			516.25		5455.69			516.05		6886.29
			516.2		4804.32			516.2		5099.9			516		6651.64
			516.15		4290.12			516.15		4831.34			515.95		6538.23
			516.1		4387.52			516.1		4825.48			515.9		6180.3
			516.05		4026.87			516.05		4540.49			515.85		6100.79
			516		3775.08			516		4568.26			515.8		6016.42
			515.95		3702.86			515.95		4213.97			515.75		5360.4
			515.9		3412.53			515.9		3912.03			515.7		5289.24
			515.85		3492.63			515.85		3759.47			515.65		5444.74
			515.8		3187.98			515.8		3718.74			515.6		5117.49
			515.75		3041.95			515.75		3652.12			515.55		4855.03
			515.7		2737.45			515.7		3433.02			515.5		4699.27
			515.65		2811.24			515.65		3218.26			515.45		4514
			515.6		2680.24			515.6		3043.78			515.4		4379.29
			515.55		2589.95			515.55		3214.37			515.35		4303.79
			515.5		2554.21			515.5		2967.38			515.3		4259.4
			515.45		2461.54			515.45		2894.18			515.25		3947.72
			515.4		2390.59			515.4		2721.94			515.2		3851.36
			515.35		2373.29			515.35		2711.68			515.15		3692.28
			515.3		2181.21			515.3		2471.28			515.1		3594.85
			515.25		2011.27			515.25		2388.24			515.05		3527.67
			515.2		2140.34			515.2		2519.39			515		3240.35
			515.15		2024.57			515.15		2380.76			514.95		3459.51
			515.1		2091.49			515.1		2278.02			514.9		3156.56
			515.05		2009.86			515.05		2213.99			514.85		3032.11
			515		1889.3			515		2356.16			514.8		3191.18
			514.95		1942.34			514.95		2322.74			514.75		3110.36
			514.9		1713.47			514.9		2131.89			514.7		3040.64
			514.85		1766.48			514.85		2103.02			514.65		2949.45
			514.8		1880.8			514.8		2182.12			514.6		2715.1
			514.75		1879.84			514.75		2022.83			514.55		2859.5
			514.7		1802.74			514.7		1938.94			514.5		2797.54
			514.65		1733.97			514.65		2007.47			514.45		2964.02
			514.6		1663.1			514.6		2123.25			514.4		2810.31
			514.55		1644.87			514.55		2113.84			514.35		2788.06
			514.5		1666.28			514.5		2009.76			514.3		2780.42
			514.45		1718.7			514.45		1966.67			514.25		2641.98
			514.4		1645.47			514.4		1901			514.2		2596.16
			514.35		1572.84			514.35		1892.18			514.15		2633.25
			514.3		1597.65			514.3		1882.91			514.1		2460.97
			514.25		1740.9			514.25		1963.7			514.05		2563.59
			514.2		1791.37			514.2		1923.55			514		2652.36
			514.15		1737.24			514.15		1936.68			513.95		2581.16
			514.1		1652.02			514.1		1853.24			513.9		2538.18
			514.05		1578.02			514.05		1863.98			513.85		2504.76
			514		1601.65			514		1875.36			513.8		2572.9
			513.95		1547.45			513.95		1914.09			513.75		2605.3
			513.9		1597.68			513.9		1847.75			513.7		2663.15
			513.85		1476.78			513.85		1678			513.65		2533.45
			513.8		1526.96			513.8		1897.99			513.6		2467.21
			513.75		1489.84			513.75		1766			513.55		2515.13
			513.7		1411.72			513.7		1895.09			513.5		2505.42
			513.65		1347.72			513.65		1929.92			513.45		2394.99
			513.6		1507.27			513.6		1733.33			513.4		2324.4
			513.55		1470.11			513.55		1881.54			513.35		2542.49
			513.5		1468.94			513.5		1664.46			513.3		2600.98
			513.45		1563.27			513.45		1851.75			513.25		2572.77
			513.4		1527.97			513.4		1908.19			513.2		2523.35
			513.35		1539.62			513.35		1741.4			513.15		2506.97
			513.3		1362.93			513.3		1775.3			513.1		2500.63
			513.25		1487.64			513.25		1804.69			513.05		2406.51
			513.2		1434.69			513.2		1912.97			513		2473.07
			513.15		1544.68			513.15		1804.64			512.95		2483.78
			513.1		1414.84			513.1		1881.73			512.9		2393.6
			513.05		1437.55			513.05		1878.61			512.85		2423.07
			513		1399.12			513		1744.36			512.8		2388.99
			512.95		1594.81			512.95		1733.56			512.75		2403.52
			512.9		1445.04			512.9		1780.04			512.7		2387.92
			512.85		1429.02			512.85		1803.44			512.65		2550.49
			512.8		1430.78			512.8		1865.08			512.6		2374.89
			512.75		1551.45			512.75		1823.72			512.55		2596.67
			512.7		1445.55			512.7		1759.9			512.5		2402.5
			512.65		1400.37			512.65		1834.94			512.45		2351.79
			512.6		1489.01			512.6		1756.7			512.4		2576.77
			512.55		1462.14			512.55		1823.79			512.35		2502.99
			512.5		1548.72			512.5		1765.25			512.3		2424.7
			512.45		1469.63			512.45		1779.3			512.25		2395.89
			512.4		1574.74			512.4		1826.28			512.2		2509.47
			512.35		1431.64			512.35		1691.57			512.15		2567.49
			512.3		1487.89			512.3		1791.1			512.1		2400.64
			512.25		1500.7			512.25		1757.87			512.05		2439.3
			512.2		1488.34			512.2		1780.49			512		2452.44
			512.15		1603.14			512.15		1950.48			511.95		2444.85
			512.1		1478.61			512.1		1942.67			511.9		2422.26
			512.05		1367.59			512.05		1795.5			511.85		2574.79
			512		1509.93			512		1782.06			511.8		2482.85
			511.95		1438.21			511.95		1861.11			511.75		2585.85
			511.9		1422.78			511.9		1956.21			511.7		2406.96
			511.85		1482.43			511.85		1769.84			511.65		2346.47
			511.8		1394.72			511.8		1721.34			511.6		2256.42
			511.75		1460.94			511.75		1770.05			511.55		2395.58
			511.7		1444.42			511.7		1788.62			511.5		2546.52
			511.65		1498.73			511.65		1777.72			511.45		2600.18
			511.6		1517.6			511.6		1715.47			511.4		2564.93
			511.55		1526.39			511.55		1625.71			511.35		2426.25
			511.5		1438.13			511.5		1736.82			511.3		2298.3
			511.45		1486.63			511.45		1779.94			511.25		2158
			511.4		1498.47			511.4		1733.37			511.2		2355.28
			511.35		1447.99			511.35		1638.5			511.15		2460.65
			511.3		1517.13			511.3		1808.31			511.1		2367.65
			511.25		1435.15			511.25		1814.25			511.05		2344.03
			511.2		1472.91			511.2		1658.25			511		2361.78
			511.15		1518.06			511.15		1726.61			510.95		2421.69
			511.1		1528.1			511.1		1877.65			510.9		2518.21
			511.05		1511.48			511.05		1758.18			510.85		2456.61
			511		1392			511		1701.62			510.8		2409.8
			510.95		1458.52			510.95		1663.66			510.75		2364.05
			510.9		1494.39			510.9		1711.37			510.7		2437.36
			510.85		1516.22			510.85		1646.82			510.65		2411.67
			510.8		1510.38			510.8		1742.1			510.6		2476.25
			510.75		1408.93			510.75		1750.75			510.55		2268.04
			510.7		1646.35			510.7		1655.85			510.5		2365.63
			510.65		1507.35			510.65		1862.31			510.45		2349.56
			510.6		1433.13			510.6		1731.16			510.4		2502.91
			510.55		1464.36			510.55		1789.77			510.35		2429.96
			510.5		1563.86			510.5		1804.18			510.3		2416.77
			510.45		1425.56			510.45		1737.09			510.25		2456.36
			510.4		1451.8			510.4		1697.83			510.2		2342.75
			510.35		1390.48			510.35		1739.8			510.15		2286.07
			510.3		1460.3			510.3		1725.59			510.1		2354.4
			510.25		1508.81			510.25		1681.6			510.05		2428.43
			510.2		1468.44			510.2		1771.46			510		2456.89
			510.15		1515.52			510.15		1715.65			509.95		2275.17
			510.1		1478.77			510.1		1713.39			509.9		2262.22
			510.05		1409.7			510.05		1699.66			509.85		2336.89
			510		1434.41			510		1774.5			509.8		2449.12
			509.95		1457.46			509.95		1716.83			509.75		2408.26
			509.9		1510.41			509.9		1671.31			509.7		2453.96
			509.85		1540.26			509.85		1852.15			509.65		2521.89
			509.8		1473.15			509.8		1752.97			509.6		2476.86
			509.75		1485.23			509.75		1746.06			509.55		2544.99
			509.7		1451.6			509.7		1811.7			509.5		2410.68
			509.65		1505.58			509.65		1732.73			509.45		2435.15
			509.6		1386.92			509.6		1707.32			509.4		2444.48
			509.55		1558.86			509.55		1874.3			509.35		2362.3
			509.5		1515.61			509.5		1938.01			509.3		2395.12
			509.45		1378.6			509.45		1879.87			509.25		2325.35
			509.4		1475.53			509.4		1885.62			509.2		2360.02
			509.35		1515.97			509.35		1670.89			509.15		2400.78
			509.3		1534.6			509.3		1712.59			509.1		2465.47
			509.25		1500.41			509.25		1837.09			509.05		2245.79
			509.2		1475.49			509.2		1742.89			509		2294.36
			509.15		1555.41			509.15		1769.57			508.95		2387.32
			509.1		1398.19			509.1		1737.06			508.9		2483.79
			509.05		1504.78			509.05		1897.24			508.85		2427.34
			509		1513.81			509		1991.9			508.8		2490.92
			508.95		1556.19			508.95		1748.14			508.75		2391.31
			508.9		1354.43			508.9		1732.97			508.7		2517.55
			508.85		1433.41			508.85		1774.69			508.65		2390.4
			508.8		1383.74			508.8		1660.17			508.6		2317.66
			508.75		1490.12			508.75		1773.48			508.55		2491.65
			508.7		1365.97			508.7		1929.35			508.5		2266.23
			508.65		1432.03			508.65		1761.55			508.45		2306.33
			508.6		1416.68			508.6		1725.83			508.4		2410
			508.55		1481.17			508.55		1836.48			508.35		2312.32
			508.5		1461.62			508.5		1813			508.3		2380.23
			508.45		1334.44			508.45		1841.26			508.25		2353.28
			508.4		1360.34			508.4		1781.94			508.2		2190.68
			508.35		1421.51			508.35		1843.6			508.15		2492.81
			508.3		1439.7			508.3		1782.01			508.1		2375.14
			508.25		1468.96			508.25		1803.86			508.05		2359.14
			508.2		1512.8			508.2		1775.7			508		2370.45
			508.15		1336.84			508.15		1749.68			507.95		2411.94
			508.1		1418.41			508.1		1598.13			507.9		2332.02
			508.05		1491.41			508.05		1687.46			507.85		2454.92
			508		1441.34			508		1767.56			507.8		2401.94
			507.95		1446.19			507.95		1844.72			507.75		2493.59
			507.9		1366.43			507.9		1827.63			507.7		2497.78
			507.85		1517.74			507.85		1930.47			507.65		2396.19
			507.8		1354.01			507.8		1738.98			507.6		2380.73
			507.75		1523.27			507.75		1817.27			507.55		2475.29
			507.7		1517.82			507.7		1793.71			507.5		2403.36
			507.65		1608.23			507.65		1838.86			507.45		2462.94
			507.6		1411.12			507.6		1785.21			507.4		2372.95
			507.55		1366.11			507.55		1701.06			507.35		2400.7
			507.5		1498.78			507.5		1795.26			507.3		2173.25
			507.45		1566.58			507.45		1842.96			507.25		2354.65
			507.4		1490.95			507.4		1688.29			507.2		2429.79

## Sheet: Figure 2E
Figure 2E			NiVRu-LDH Ru 3p
			Binding Energy (E)
			eV		Counts / s
			495.4		1741.81
			495.3		1763.99
			495.2		1801.58
			495.1		1743.26
			495		1734.28
			494.9		1785.28
			494.8		1742.61
			494.7		1743.26
			494.6		1716.35
			494.5		1736.81
			494.4		1678.38
			494.3		1698.18
			494.2		1696.23
			494.1		1765.7
			494		1824.31
			493.9		1774.75
			493.8		1768.96
			493.7		1738.22
			493.6		1662.37
			493.5		1715.28
			493.4		1786.14
			493.3		1781.97
			493.2		1836.33
			493.1		1913.77
			493		1701.3
			492.9		1764.23
			492.8		1756.36
			492.7		1787.8
			492.6		1692.65
			492.5		1772.41
			492.4		1567.38
			492.3		1736.82
			492.2		1707.31
			492.1		1762.83
			492		1593.17
			491.9		1673.96
			491.8		1762.55
			491.7		1773.64
			491.6		1564.01
			491.5		1590.48
			491.4		1718.36
			491.3		1925.6
			491.2		1724.51
			491.1		1857.17
			491		1778.04
			490.9		1757.93
			490.8		1681.42
			490.7		1683.23
			490.6		1862.62
			490.5		1744.91
			490.4		1769.58
			490.3		1727.03
			490.2		1757.34
			490.1		1842.73
			490		1807.22
			489.9		1664.95
			489.8		1747.5
			489.7		1799.25
			489.6		1733.01
			489.5		1851.42
			489.4		1804.19
			489.3		1814.21
			489.2		1699.71
			489.1		1857.17
			489		1634.11
			488.9		1841.42
			488.8		1773.03
			488.7		1703.73
			488.6		1832.59
			488.5		1666.28
			488.4		1757.92
			488.3		1667.25
			488.2		1655.12
			488.1		1714.39
			488		1788.11
			487.9		1790.98
			487.8		1776.6
			487.7		1971.75
			487.6		1879.89
			487.5		1830.92
			487.4		1672.73
			487.3		1871.04
			487.2		1948.64
			487.1		1906.87
			487		1785.58
			486.9		1850.58
			486.8		1811.91
			486.7		1815.3
			486.6		1935.09
			486.5		1964.99
			486.4		2063.54
			486.3		1855.3
			486.2		1886.91
			486.1		1894.29
			486		1794.71
			485.9		1979.21
			485.8		1996.47
			485.7		1937.12
			485.6		1843.63
			485.5		1841.52
			485.4		1817.11
			485.3		1872.24
			485.2		1831.93
			485.1		1921.59
			485		1995.96
			484.9		1990.76
			484.8		1816.13
			484.7		1955.03
			484.6		1809.87
			484.5		1841.81
			484.4		2027.35
			484.3		1836.89
			484.2		1919.82
			484.1		1875.48
			484		1877.7
			483.9		1704.43
			483.8		1719.23
			483.7		1804.39
			483.6		1688.36
			483.5		1693.95
			483.4		1800.61
			483.3		1644.74
			483.2		1748.96
			483.1		1709.32
			483		1614.97
			482.9		1614.07
			482.8		1708.37
			482.7		1701.65
			482.6		1859.06
			482.5		1707.76
			482.4		1747.37
			482.3		1778.04
			482.2		1648.09
			482.1		1855.51
			482		1857.8
			481.9		1810.07
			481.8		1672.08
			481.7		1719.87
			481.6		1674.77
			481.5		1747.38
			481.4		1751.6
			481.3		1692.89
			481.2		1574.98
			481.1		1665.65
			481		1756.72
			480.9		1797.99
			480.8		1762.7
			480.7		1703.03
			480.6		1665.42
			480.5		1630.28
			480.4		1677.23
			480.3		1708.67
			480.2		1732.49
			480.1		1739.59
			480		1753.4
			479.9		1564.03
			479.8		1692.78
			479.7		1639.16
			479.6		1782.81
			479.5		1770.91
			479.4		1721.18
			479.3		1733.56
			479.2		1650.62
			479.1		1745.94
			479		1659.34
			478.9		1760.82
			478.8		1599.86
			478.7		1653.76
			478.6		1708.83
			478.5		1827.71
			478.4		1676.81
			478.3		1722
			478.2		1657.43
			478.1		1815.22
			478		1675.05
			477.9		1725.47
			477.8		1742.38
			477.7		1797.37
			477.6		1589.47
			477.5		1711.24
			477.4		1659.83
			477.3		1693.81
			477.2		1610.23
			477.1		1754.47
			477		1666.99
			476.9		1738.86
			476.8		1700.4
			476.7		1729.57
			476.6		1700.47
			476.5		1593.73
			476.4		1798.22
			476.3		1665.29
			476.2		1616.61
			476.1		1627.12
			476		1568.69
			475.9		1677.91
			475.8		1734.97
			475.7		1778.27
			475.6		1747.98
			475.5		1601.87
			475.4		1721.07
			475.3		1699.09
			475.2		1646.43
			475.1		1635.17
			475		1703.86
			474.9		1677.56
			474.8		1712.5
			474.7		1688.51
			474.6		1758.61
			474.5		1747.86
			474.4		1806.83
			474.3		1615.66
			474.2		1675.81
			474.1		1820.32
			474		1695.03
			473.9		1857.22
			473.8		1755.31
			473.7		1868.98
			473.6		1692.73
			473.5		1716.61
			473.4		1668.12
			473.3		1764.04
			473.2		1658.36
			473.1		1722.39
			473		1764.32
			472.9		1733.3
			472.8		1663.79
			472.7		1627.15
			472.6		1662.7
			472.5		1692.43
			472.4		1492.2
			472.3		1673.16
			472.2		1643.08
			472.1		1649.6
			472		1674.48
			471.9		1650.87
			471.8		1722.14
			471.7		1684.57
			471.6		1678.46
			471.5		1673.53
			471.4		1719.3
			471.3		1733.97
			471.2		1641.42
			471.1		1567.7
			471		1751.09
			470.9		1650.98
			470.8		1698.36
			470.7		1622.27
			470.6		1697.58
			470.5		1780.52
			470.4		1737.79
			470.3		1813.44
			470.2		1825.18
			470.1		1533
			470		1657.21
			469.9		1769.88
			469.8		1556.08
			469.7		1656.81
			469.6		1672.58
			469.5		1687.02
			469.4		1756.62
			469.3		1710.04
			469.2		1699.29
			469.1		1680.26
			469		1489.99
			468.9		1614.42
			468.8		1650.31
			468.7		1685.07
			468.6		1707.76
			468.5		1708.4
			468.4		1537.95
			468.3		1674.89
			468.2		1658.04
			468.1		1744.79
			468		1715.89
			467.9		1665.04
			467.8		1753.07
			467.7		1663.79
			467.6		1758.13
			467.5		1839.02
			467.4		1713.83
			467.3		1699.86
			467.2		1751.72
			467.1		1723.59
			467		1676.2
			466.9		1628.67
			466.8		1796.44
			466.7		1792.91
			466.6		1716
			466.5		1756.47
			466.4		1757.14
			466.3		1527.8
			466.2		1745.5
			466.1		1675.89
			466		1768.97
			465.9		1783.47
			465.8		1864.85
			465.7		1808.73
			465.6		1857.41
			465.5		1964.17
			465.4		1880.17
			465.3		1902.21
			465.2		2098.02
			465.1		1886.52
			465		1915.42
			464.9		1957.66
			464.8		1953.58
			464.7		1917.62
			464.6		1897.81
			464.5		1908.67
			464.4		1877.03
			464.3		2014.52
			464.2		2057.47
			464.1		2011.12
			464		2033.75
			463.9		2115.15
			463.8		1981.57
			463.7		2053.35
			463.6		1942.66
			463.5		1905.17
			463.4		1751.22
			463.3		1980.49
			463.2		1944.28
			463.1		1860.46
			463		1996.32
			462.9		1851.03
			462.8		1866.49
			462.7		1985.62
			462.6		1740.98
			462.5		1760.22
			462.4		2004.71
			462.3		1760.86
			462.2		1653.45
			462.1		1868.71
			462		1906.98
			461.9		1781.7
			461.8		1712.69
			461.7		1790.58
			461.6		1708.04
			461.5		1750.38
			461.4		1753.84
			461.3		1781.12
			461.2		1608.82
			461.1		1782.98
			461		1667.19
			460.9		1636.84
			460.8		1644.18
			460.7		1684.06
			460.6		1715.09
			460.5		1595.4
			460.4		1812.36
			460.3		1747.23
			460.2		1689.15
			460.1		1542.38
			460		1552.54
			459.9		1627.92
			459.8		1611.92
			459.7		1634.99
			459.6		1663.66
			459.5		1693.25
			459.4		1637.84
			459.3		1651.49
			459.2		1694.04
			459.1		1627.25
			459		1738.61
			458.9		1634.67
			458.8		1657.69
			458.7		1692.12
			458.6		1658.63
			458.5		1553.81
			458.4		1735.33
			458.3		1656.93
			458.2		1588.4
			458.1		1682.18
			458		1572.04
			457.9		1634.42
			457.8		1623.51
			457.7		1582.48
			457.6		1556.77
			457.5		1511.91
			457.4		1568.94
			457.3		1665.47
			457.2		1646.11
			457.1		1529.88
			457		1519.2
			456.9		1563.33
			456.8		1528.84
			456.7		1644.19
			456.6		1580.23
			456.5		1666.79
			456.4		1616.44
			456.3		1610
			456.2		1648.13
			456.1		1499.17
			456		1666.44
			455.9		1595.59
			455.8		1555.78
			455.7		1549.22
			455.6		1508.46
			455.5		1580.03
			455.4		1710.74

## Sheet: Figure 2F
Figure 2F			NiVIr-LDH Ir 4f
			Binding Energy (E)
			eV		Counts / s
			75.2		1445.52
			75.15		1379.91
			75.1		1326.19
			75.05		1515.85
			75		1464.12
			74.95		1356.59
			74.9		1544.52
			74.85		1466.07
			74.8		1468.8
			74.75		1489.6
			74.7		1484.56
			74.65		1404.98
			74.6		1419.85
			74.55		1512.28
			74.5		1487.15
			74.45		1543.02
			74.4		1395.95
			74.35		1431.08
			74.3		1545.75
			74.25		1579.16
			74.2		1570.87
			74.15		1444.34
			74.1		1530.45
			74.05		1456.74
			74		1441.65
			73.95		1476.24
			73.9		1759.97
			73.85		1627.95
			73.8		1653.14
			73.75		1618.63
			73.7		1507.03
			73.65		1592.24
			73.6		1515.82
			73.55		1611.08
			73.5		1671.93
			73.45		1518.59
			73.4		1531.49
			73.35		1561.22
			73.3		1463.64
			73.25		1558.24
			73.2		1549.12
			73.15		1509.76
			73.1		1558.35
			73.05		1519.63
			73		1575.99
			72.95		1593.15
			72.9		1670.83
			72.85		1581.11
			72.8		1479.95
			72.75		1521.92
			72.7		1615.8
			72.65		1512.96
			72.6		1588.97
			72.55		1545.88
			72.5		1567.51
			72.45		1565.03
			72.4		1449.33
			72.35		1618.49
			72.3		1509.21
			72.25		1532.45
			72.2		1587.69
			72.15		1620.62
			72.1		1681.73
			72.05		1628.19
			72		1620.1
			71.95		1694.09
			71.9		1638.35
			71.85		1495.29
			71.8		1604.56
			71.75		1702.44
			71.7		1647.72
			71.65		1625.96
			71.6		1596.53
			71.55		1479.71
			71.5		1514.45
			71.45		1504.23
			71.4		1690.66
			71.35		1798.99
			71.3		1718.08
			71.25		1640.03
			71.2		1633.58
			71.15		1684.23
			71.1		1678.61
			71.05		1615.56
			71		1695.72
			70.95		1613.56
			70.9		1549.84
			70.85		1793.6
			70.8		1714.89
			70.75		1636.13
			70.7		1763.14
			70.65		1722.8
			70.6		1777.83
			70.55		1732.92
			70.5		1740.46
			70.45		1946.95
			70.4		1807.19
			70.35		1789.34
			70.3		1884.16
			70.25		1957.65
			70.2		2053.21
			70.15		1927.89
			70.1		2003.84
			70.05		1950.35
			70		1883.28
			69.95		1777.59
			69.9		1919.55
			69.85		2109.08
			69.8		1916.27
			69.75		1999.89
			69.7		2066.07
			69.65		2044.79
			69.6		1949.84
			69.55		2161.92
			69.5		2070.03
			69.45		2149.95
			69.4		2031.96
			69.35		2200.45
			69.3		2078.83
			69.25		2189.08
			69.2		2108.99
			69.15		2171.54
			69.1		2151.56
			69.05		2158.48
			69		2264.49
			68.95		2239.02
			68.9		2312.44
			68.85		2377.24
			68.8		2276.48
			68.75		2213.3
			68.7		2284.21
			68.65		2160.53
			68.6		2154.8
			68.55		2468.25
			68.5		2433.47
			68.45		2240.45
			68.4		2350.59
			68.35		2320.1
			68.3		2412.24
			68.25		2173.24
			68.2		2109.04
			68.15		2223.55
			68.1		2207.92
			68.05		2192.46
			68		2084.77
			67.95		2229.21
			67.9		2476.59
			67.85		2357.42
			67.8		2280.32
			67.75		2101.18
			67.7		2232.09
			67.65		2212.53
			67.6		2086.29
			67.55		2014.34
			67.5		2117.2
			67.45		2017.22
			67.4		2017.06
			67.35		2038.37
			67.3		1934.23
			67.25		1998.54
			67.2		1927.65
			67.15		1956.24
			67.1		1965.57
			67.05		1861.21
			67		1839.87
			66.95		1803.31
			66.9		1945.37
			66.85		1885.62
			66.8		1852.2
			66.75		1781.32
			66.7		1817.59
			66.65		1921.02
			66.6		1922.27
			66.55		1941.51
			66.5		1807.49
			66.45		1986.09
			66.4		1937.38
			66.35		2072.25
			66.3		1945.03
			66.25		2046.64
			66.2		2139.67
			66.15		2116.35
			66.1		2034.4
			66.05		2311.92
			66		2219.38
			65.95		2127.73
			65.9		2155.02
			65.85		2286.1
			65.8		2194
			65.75		2238.06
			65.7		2248.56
			65.65		2312.57
			65.6		2277.07
			65.55		2225.39
			65.5		2373.35
			65.45		2292.53
			65.4		2270.86
			65.35		2153.5
			65.3		2309.87
			65.25		2170.34
			65.2		2267.07
			65.15		2076.09
			65.1		1965.57
			65.05		2131.04
			65		2089.83
			64.95		2227.34
			64.9		2058.98
			64.85		2059.62
			64.8		1955.49
			64.75		1982.95
			64.7		1864.49
			64.65		1802.29
			64.6		1734.36
			64.55		1722.35
			64.5		1689.36
			64.45		1608.8
			64.4		1593.76
			64.35		1488.29
			64.3		1431.32
			64.25		1440.66
			64.2		1411.72
			64.15		1358.1
			64.1		1411.83
			64.05		1333.41
			64		1280.43
			63.95		1382.81
			63.9		1367.14
			63.85		1380.04
			63.8		1386.41
			63.75		1424.81
			63.7		1419.13
			63.65		1454.45
			63.6		1527.89
			63.55		1600.75
			63.5		1696.12
			63.45		1705.42
			63.4		1773.61
			63.35		1710.28
			63.3		1846.32
			63.25		1879.73
			63.2		2006.24
			63.15		1890.39
			63.1		2174.92
			63.05		2104.06
			63		2301.32
			62.95		2294.01
			62.9		2375.78
			62.85		2470.81
			62.8		2442.5
			62.75		2433.76
			62.7		2544.04
			62.65		2599.17
			62.6		2411.49
			62.55		2521.66
			62.5		2321.47
			62.45		2519.71
			62.4		2557.58
			62.35		2693.81
			62.3		2680.5
			62.25		2530.04
			62.2		2599.86
			62.15		2416.44
			62.1		2404.15
			62.05		2521.89
			62		2398.3
			61.95		2313.61
			61.9		2094.13
			61.85		2150.28
			61.8		2124.05
			61.75		2043.92
			61.7		2059.34
			61.65		1945.03
			61.6		1833.25
			61.55		1786.19
			61.5		1769.3
			61.45		1608.2
			61.4		1709.93
			61.35		1532.39
			61.3		1389.48
			61.25		1399.66
			61.2		1406.71
			61.15		1229.58
			61.1		1273.63
			61.05		1119.78
			61		1013.65
			60.95		1013.14
			60.9		1043.07
			60.85		929.844
			60.8		851.477
			60.75		958.607
			60.7		891.797
			60.65		770.724
			60.6		906.779
			60.55		813.669
			60.5		873.918
			60.45		776.535
			60.4		842.561
			60.35		751.052
			60.3		763.986
			60.25		677.599
			60.2		696.07
			60.15		668.571
			60.1		625.802
			60.05		717.135
			60		716.383
			59.95		712.301
			59.9		597.503
			59.85		623.257
			59.8		704.698
			59.75		638.367
			59.7		665.834
			59.65		625.898
			59.6		617.543
			59.55		657.127
			59.5		602.849
			59.45		622.057
			59.4		660.088
			59.35		682.369
			59.3		652.853
			59.25		630.54
			59.2		666.026
			59.15		604.178
			59.1		712.221
			59.05		646.002
			59		658.135
			58.95		598.832
			58.9		581.289
			58.85		632.013
			58.8		577.207
			58.75		588.491
			58.7		563.169
			58.65		574.166
			58.6		588.187
			58.55		734.038
			58.5		636.078
			58.45		533.733
			58.4		565.714
			58.35		593.101
			58.3		592.109
			58.25		592.669
			58.2		595.694
			58.15		612.853
			58.1		625.05
			58.05		617.703
			58		619.832
			57.95		544.762
			57.9		550.508
			57.85		556.335
			57.8		587.419
			57.75		697.991
			57.7		596.206
			57.65		575.062
			57.6		569.396
			57.55		526.883
			57.5		582.633
			57.45		569.844
			57.4		529.364
			57.35		495.83
			57.3		597.615
			57.25		710.508
			57.2		583.353
			57.15		571.733
			57.1		645.042
			57.05		563.217
			57		568.339
			56.95		719.472
			56.9		625.834
			56.85		533.461
			56.8		534.534
			56.75		569.156
			56.7		685.394
			56.65		617.191
			56.6		591.997
			56.55		617.271
			56.5		610.228
			56.45		537.367
			56.4		573.669
			56.35		585.13
			56.3		648.403
			56.25		602.257
			56.2		612.517
			56.15		569.524
			56.1		606.595
			56.05		536.263
			56		601.601
			55.95		530.228
			55.9		489.412
			55.85		630.94
			55.8		563.585
			55.75		522.993
			55.7		574.646
			55.65		525.394
			55.6		552.317
			55.55		513.741
			55.5		590.604
			55.45		483.297
			55.4		487.987
			55.35		513.101
			55.3		598.816
			55.25		562.321
			55.2		600.816

## Sheet: Figure 3A-3F
Figure 3A-3F				NiV-LDH Ni K-edge									NiVRu-LDH Ni K-edge										NiVIr-LDH Ni K-edge									NiV-LDH V K-edge									NiVRu-LDH V K-edge
				#Peak Energy(eV):8333.0 Start Energy(eV):8133.0 End Energy(eV):9173.0									#Peak Energy(eV):8333.0 Start Energy(eV):8133.0 End Energy(eV):9173.0										#Peak Energy(eV):8333.0 Start Energy(eV):8133.0 End Energy(eV):9173.0									#Peak Energy(eV):5465.0 Start Energy(eV):5265.0 End Energy(eV):6265.0									#Peak Energy(eV):5465.0 Start Energy(eV):5265.0 End Energy(eV):6265.0
				#Energy(eV)	974counter2(I0)	974counter3(I1)	974counter4(If)	Mu_T_Mode	Mu_F_Mode	measure mode			#Energy(eV)	974counter2(I0)	974counter3(I1)	974counter4(If)	Mu_T_Mode	Mu_F_Mode	measure mode				#Energy(eV)	974counter2(I0)	974counter3(I1)	974counter4(If)	Mu_T_Mode	Mu_F_Mode	measure mode			#Energy(eV)	974counter2(I0)	974counter3(I1)	974counter4(If)	Mu_T_Mode	Mu_F_Mode	measure mode			#Energy(eV)	974counter2(I0)	974counter3(I1)	974counter4(If)	Mu_T_Mode	Mu_F_Mode	measure mode
				8132.89	1492623	437240	0	1.22781	0	1.22781			8136.99	1611333	720747	0	0.80453	0	0.80453				8137.02	1654227	576460	43143	1.05418	0.0260807	1.05418			5269.07	780237	225803	43553	1.23993	0.0558207	1.23993			5269.07	814417	472387	43800	0.544674	0.0537808	0.544674
				8136.9	1499217	440387	0	1.22504	0	1.22504			8140.98	1615973	724420	0	0.802321	0	0.802321				8141.03	1655047	578197	43153	1.05167	0.0260738	1.05167			5273.05	780057	228910	43600	1.22604	0.0558934	1.22604			5273.05	816817	479880	43807	0.531879	0.053631	0.531879
				8140.89	1502563	442637	0	1.22218	0	1.22218			8144.99	1610437	723517	0	0.800137	0	0.800137				8145.03	1649130	577600	43163	1.04912	0.0261734	1.04912			5277.09	782213	232827	43603	1.21183	0.0557435	1.21183			5277.08	817263	486327	43780	0.519081	0.053569	0.519081
				8144.89	1499710	443027	0	1.2194	0	1.2194			8148.95	1606480	723277	0	0.798009	0	0.798009				8149	1647220	578347	43173	1.04667	0.0262098	1.04667			5281.09	773897	233653	43600	1.1976	0.0563383	1.1976			5281.09	807737	487040	43770	0.50589	0.0541884	0.50589
				8148.84	1496443	443273	0	1.21666	0	1.21666			8152.9	1601407	722510	0	0.795906	0	0.795906				8152.97	1642033	577953	43153	1.0442	0.0262804	1.0442			5285.07	779387	238460	43593	1.18431	0.0559329	1.18431			5285.07	814883	497683	43837	0.493081	0.053795	0.493081
				8152.84	1495133	444100	0	1.21392	0	1.21392			8156.9	1596227	721767	0	0.793696	0	0.793696				8156.97	1639950	578710	43143	1.04162	0.0263077	1.04162			5289.1	781523	242450	43607	1.17045	0.055797	1.17045			5289.1	816543	505093	43853	0.480337	0.0537061	0.480337
				8156.79	1489950	443773	0	1.21118	0	1.21118			8160.88	1595137	722830	0	0.791541	0	0.791541				8160.93	1636693	578983	43140	1.03916	0.026358	1.03916			5293.12	780943	245693	43620	1.15642	0.0558555	1.15642			5293.13	817447	512267	43853	0.46734	0.0536467	0.46734
				8160.78	1488957	444723	0	1.20838	0	1.20838			8164.92	1592470	723213	0	0.789337	0	0.789337				8164.97	1634093	579530	43150	1.03663	0.0264061	1.03663			5297.11	781800	249440	43603	1.14238	0.055773	1.14238			5297.11	817923	519113	43867	0.454646	0.0536318	0.454646
				8164.83	1484160	444490	0	1.20568	0	1.20568			8168.94	1589617	723490	0	0.787161	0	0.787161				8168.98	1628927	579110	43150	1.03418	0.0264898	1.03418			5301.16	782283	253107	43580	1.12841	0.0557087	1.12841			5301.15	818553	526103	43827	0.442041	0.0535416	0.442041
				8168.86	1484810	445933	0	1.20287	0	1.20287			8172.96	1586267	723443	0	0.785116	0	0.785116				8173	1625103	579190	43177	1.0317	0.0265686	1.0317			5305.16	781907	256370	43607	1.11511	0.0557697	1.11511			5305.15	819070	533287	43857	0.42911	0.0535445	0.42911
				8172.88	1479107	445427	0	1.20016	0	1.20016			8176.96	1582310	723197	0	0.78296	0	0.78296				8176.99	1622477	579627	43163	1.02932	0.0266034	1.02932			5309.17	783890	260630	43603	1.10117	0.0556243	1.10117			5309.16	818497	539600	43850	0.416641	0.0535738	0.416641
				8176.84	1478710	446557	0	1.19736	0	1.19736			8180.93	1579610	723487	0	0.780851	0	0.780851				8180.94	1619987	580183	43150	1.02683	0.026636	1.02683			5313.2	782387	263773	43580	1.08726	0.0557014	1.08726			5313.19	819973	547467	43833	0.40397	0.053457	0.40397
				8180.85	1475477	446827	0	1.19457	0	1.19457			8184.96	1576560	723660	0	0.778679	0	0.778679				8184.97	1618730	581160	43163	1.02437	0.0266649	1.02437			5317.2	783780	267973	43573	1.07324	0.0555938	1.07324			5317.2	820273	554530	43843	0.391517	0.0534497	0.391517
				8184.83	1471337	446773	0	1.19188	0	1.19188			8188.93	1574763	724357	0	0.776576	0	0.776576				8188.91	1616360	581730	43153	1.02193	0.0266978	1.02193			5321.19	784203	271737	43603	1.05983	0.0556021	1.05983			5321.18	820787	561890	43843	0.378957	0.0534162	0.378957
				8188.8	1470203	447643	0	1.18916	0	1.18916			8192.99	1573017	725107	0	0.774432	0	0.774432				8192.97	1613803	582280	43150	1.0194	0.0267381	1.0194			5325.22	784277	275560	43600	1.04596	0.0555926	1.04596			5325.2	821927	569860	43743	0.36626	0.0532205	0.36626
				8192.86	1466880	447873	0	1.18638	0	1.18638			8197.03	1568190	724423	0	0.772301	0	0.772301				8197.01	1609337	582073	43180	1.01698	0.0268309	1.01698			5329.21	785993	279883	43643	1.03258	0.0555263	1.03258			5329.21	822817	577577	43700	0.353892	0.0531102	0.353892
				8196.92	1466493	448963	0	1.18369	0	1.18369			8201.03	1565623	724800	0	0.770144	0	0.770144				8201.01	1604323	581713	43197	1.01448	0.0269252	1.01448			5329.24	786710	280170	43633	1.03246	0.055463	1.03246			5333.2	821937	584013	43773	0.34174	0.0532563	0.34174
				8200.9	1462733	449047	0	1.18094	0	1.18094			8205.08	1564587	725873	0	0.768001	0	0.768001				8205.03	1603070	582703	43203	1.012	0.0269504	1.012			5333.18	784627	283193	43663	1.01908	0.0556485	1.01908			5337.21	822620	591837	43803	0.329264	0.0532486	0.329264
				8204.94	1461930	449987	0	1.17829	0	1.17829			8209.07	1560420	725453	0	0.765914	0	0.765914				8209.02	1599847	582937	43167	1.00958	0.0269817	1.00958			5337.2	783930	286710	43663	1.00585	0.055698	1.00585			5341.2	821530	598407	43737	0.316898	0.0532381	0.316898
				8208.88	1457197	449723	0	1.17564	0	1.17564			8213.04	1558187	725837	0	0.763953	0	0.763953				8212.99	1597853	583590	43147	1.00722	0.0270029	1.00722			5341.17	784347	290877	43657	0.991952	0.0556599	0.991952			5345.19	820587	605003	43707	0.304786	0.0532627	0.304786
				8212.91	1455680	450480	0	1.17291	0	1.17291			8217.08	1555130	725923	0	0.76187	0	0.76187				8217.02	1593740	583487	43163	1.00482	0.0270831	1.00482			5345.15	783957	294560	43657	0.978871	0.0556876	0.978871			5349.21	821750	613400	43703	0.292419	0.0531833	0.292419
				8216.88	1452557	450687	0	1.17031	0	1.17031			8221.1	1552357	726147	0	0.759777	0	0.759777				8221.04	1592353	584390	43150	1.0024	0.0270983	1.0024			5349.16	783643	298417	43670	0.965463	0.0557269	0.965463			5353.21	821313	620637	43747	0.280159	0.0532643	0.280159
				8220.91	1450653	451313	0	1.16761	0	1.16761			8225.18	1549670	726447	0	0.757632	0	0.757632				8225.09	1587847	584167	43147	0.999948	0.0271731	0.999948			5353.15	783613	302403	43663	0.952154	0.0557205	0.952154			5357.22	821323	628290	43800	0.267915	0.0533286	0.267915
				8224.97	1445097	450817	0	1.16487	0	1.16487			8229.16	1546997	726720	0	0.755529	0	0.755529				8229.09	1583903	584140	43140	0.997507	0.0272365	0.997507			5357.15	782960	306137	43657	0.93905	0.0557585	0.93905			5361.24	820420	635387	43797	0.255583	0.0533832	0.255583
				8228.96	1444477	451823	0	1.16221	0	1.16221			8233.19	1543260	726447	0	0.753487	0	0.753487				8233.12	1582650	585030	43143	0.995193	0.0272602	0.995193			5361.17	783140	310333	43690	0.925664	0.0557882	0.925664			5365.24	819920	642760	43750	0.243435	0.0533589	0.243435
				8232.93	1437897	450950	0	1.15958	0	1.15958			8237.16	1541793	727253	0	0.751427	0	0.751427				8237.09	1580287	585500	43150	0.992895	0.0273052	0.992895			5365.16	783440	314567	43637	0.912498	0.0556988	0.912498			5369.26	820540	651103	43767	0.231294	0.0533389	0.231294
				8236.97	1436873	451793	0	1.157	0	1.157			8241.12	1539257	727530	0	0.7494	0	0.7494				8241.07	1577523	585920	43147	0.990428	0.0273509	0.990428			5369.17	782790	318513	43650	0.8992	0.0557621	0.8992			5373.28	820950	659417	43783	0.219107	0.0533325	0.219107
				8240.89	1435683	452600	0	1.15439	0	1.15439			8245.1	1537290	728063	0	0.747388	0	0.747388				8245.07	1573333	585737	43157	0.988081	0.0274301	0.988081			5373.16	782797	322803	43527	0.88583	0.0556041	0.88583			5377.26	818590	665277	43720	0.20738	0.0534089	0.20738
				8244.85	1432703	452840	0	1.15178	0	1.15178			8249.11	1533620	727803	0	0.745355	0	0.745355				8249.08	1571397	586427	43187	0.985672	0.027483	0.985672			5377.15	782623	326863	43640	0.873109	0.0557612	0.873109			5381.27	819207	673907	43693	0.195245	0.0533361	0.195245
				8248.89	1429750	453103	0	1.14913	0	1.14913			8253.12	1531020	728107	0	0.743242	0	0.743242				8253.08	1567427	586297	43143	0.983365	0.0275249	0.983365			5381.15	781807	330790	43650	0.860124	0.0558322	0.860124			5385.28	818890	681633	43753	0.183458	0.05343	0.183458
				8248.92	1430810	453477	0	1.14905	0	1.14905			8257.16	1529030	728630	0	0.741223	0	0.741223				8257.14	1568540	588110	43103	0.980987	0.0274799	0.980987			5385.16	781820	335193	43653	0.846917	0.0558355	0.846917			5389.27	819080	690007	43747	0.171481	0.0534095	0.171481
				8252.89	1427567	453620	0	1.14647	0	1.14647			8261.15	1526900	729087	0	0.739202	0	0.739202				8261.14	1560450	586457	43107	0.978631	0.0276245	0.978631			5389.14	781733	339633	43650	0.833647	0.0558375	0.833647			5393.27	819960	699077	43750	0.159495	0.0533563	0.159495
				8256.93	1424687	453867	0	1.1439	0	1.1439			8265.14	1523127	728763	0	0.737171	0	0.737171				8265.14	1559837	587607	43103	0.976279	0.0276332	0.976279			5393.15	780687	343600	43663	0.820696	0.0559294	0.820696			5397.3	819053	706660	43743	0.1476	0.0534072	0.1476
				8260.88	1421750	454100	0	1.14133	0	1.14133			8269.09	1514570	726103	0	0.735195	0	0.735195				8269.09	1551967	585987	43097	0.973981	0.0277691	0.973981			5397.16	780483	348037	43607	0.807606	0.0558714	0.807606			5401.27	820217	716123	43757	0.135716	0.0533477	0.135716
				8264.86	1420537	454880	0	1.13876	0	1.13876			8273.07	1517567	729003	0	0.733185	0	0.733185				8273.07	1554253	588197	43077	0.971689	0.0277153	0.971689			5401.14	780297	352537	43600	0.79452	0.0558762	0.79452			5405.27	815523	720453	43757	0.123949	0.0536547	0.123949
				8268.83	1412023	453287	0	1.13625	0	1.13625			8277.06	1511593	727620	0	0.731141	0	0.731141				8277.03	1552080	588730	43090	0.969384	0.0277627	0.969384			5405.13	776997	355667	43540	0.781442	0.0560363	0.781442			5409.28	817657	730823	43750	0.112271	0.0535066	0.112271
				8272.79	1415727	455600	0	1.13378	0	1.13378			8281.08	1508843	727717	0	0.729187	0	0.729187				8281.06	1545330	587493	43117	0.967128	0.0279013	0.967128			5409.14	778537	360997	43640	0.768547	0.0560539	0.768547			5413.26	817213	739057	43747	0.100526	0.0535315	0.100526
				8276.75	1411867	455483	0	1.13131	0	1.13131			8285.06	1508523	728990	0	0.727227	0	0.727227				8285.06	1545260	588847	43110	0.964782	0.0278982	0.964782			5413.13	778837	365687	43610	0.756024	0.0559938	0.756024			5417.26	812040	742930	43747	0.0889478	0.0538725	0.0889478
				8280.78	1407267	455127	0	1.12883	0	1.12883			8289.07	1505587	728863	0	0.725452	0	0.725452				8289.07	1541370	588663	43190	0.962572	0.0280205	0.962572			5417.12	773717	368107	43590	0.742833	0.0563384	0.742833			5421.27	815543	754837	43720	0.0773532	0.0536084	0.0773532
				8284.78	1406263	455907	0	1.1264	0	1.1264			8293.06	1500580	727850	0	0.723512	0	0.723512				8293.05	1539477	589217	43110	0.960404	0.028003	0.960404			5421.11	777673	374567	43557	0.730537	0.056009	0.730537			5425.23	815813	763807	43687	0.0658709	0.0535498	0.0658709
				8288.77	1402667	455870	0	1.12392	0	1.12392			8297.03	1498943	728477	0	0.72156	0	0.72156				8297.03	1537027	589607	43127	0.958149	0.0280585	0.958149			5425.08	777190	379097	43597	0.717894	0.0560952	0.717894			5429.23	816537	773317	43680	0.0543832	0.0534942	0.0543832
				8292.74	1402293	456853	0	1.1215	0	1.1215			8301.01	1495767	728240	0	0.719764	0	0.719764				8301	1531347	588690	43107	0.956003	0.0281495	0.956003			5429.08	777440	384073	43600	0.705173	0.0560815	0.705173			5433.23	815730	781527	43657	0.0428342	0.0535185	0.0428342
				8296.67	1400427	457250	0	1.1193	0	1.1193			8304.96	1493380	728343	0	0.718025	0	0.718025				8304.94	1530423	589550	43093	0.95394	0.0281578	0.95394			5433.09	777920	389190	43610	0.692556	0.0560597	0.692556			5437.22	814610	789357	43700	0.0314912	0.0536453	0.0314912
				8300.67	1395347	456647	0	1.11699	0	1.11699			8309	1491483	728667	0	0.71631	0	0.71631				8308.98	1525860	589033	43063	0.951831	0.0282223	0.951831			5437.05	777257	393650	43620	0.680308	0.0561205	0.680308			5441.19	815163	798653	43707	0.0204615	0.0536171	0.0204615
				8304.64	1394923	457503	0	1.11481	0	1.11481			8313.03	1485830	727043	0	0.714743	0	0.714743				8313.01	1524853	589720	43050	0.950006	0.0282322	0.950006			5441.04	776520	398283	43623	0.667659	0.056178	0.667659			5445.2	810967	803540	43697	0.00919999	0.0538822	0.00919999
				8308.62	1390690	457080	0	1.1127	0	1.1127			8317	1482887	726670	0	0.713273	0	0.713273				8316.98	1521423	589440	43063	0.948229	0.0283046	0.948229			5445.03	773723	401673	43610	0.655575	0.0563638	0.655575			5449.17	805623	806633	43693	-0.0012529	0.0542354	-0.0012529
				8312.62	1389847	457650	0	1.11084	0	1.11084			8320.95	1481280	726667	0	0.712194	0	0.712194				8320.94	1519323	589617	43050	0.946548	0.028335	0.946548			5449.01	767990	403673	43640	0.643171	0.0568237	0.643171			5453.18	810580	821107	43683	-0.012903	0.0538915	-0.012903
				8313.26	1392970	458813	0	1.11055	0	1.11055			8321.58	1484310	728270	0	0.712033	0	0.712033				8321.58	1521687	590697	43047	0.946272	0.0282888	0.946272			5449.54	768183	404467	43647	0.641459	0.056818	0.641459			5453.71	812773	824587	43700	-0.01443	0.0537665	-0.01443
				8313.7	1392798	458840	0	1.11037	0	1.11037			8322.06	1485712	729032	0	0.711932	0	0.711932				8322.04	1522138	590976	43050	0.946096	0.0282826	0.946096			5450.01	768290	405150	43616	0.63991	0.0567702	0.63991			5454.2	813510	826190	43700	-0.0154666	0.0537178	-0.0154666
				8314.25	1392712	458886	0	1.11021	0	1.11021			8322.54	1485814	729106	0	0.711899	0	0.711899				8322.56	1521930	590988	43058	0.945939	0.0282917	0.945939			5450.52	768868	405952	43650	0.638684	0.0567718	0.638684			5454.69	813568	827376	43702	-0.0168297	0.0537165	-0.0168297
				8314.69	1393382	459200	0	1.11	0	1.11			8323.03	1486054	729286	0	0.711814	0	0.711814				8323.02	1522968	591454	43072	0.945832	0.0282816	0.945832			5451.02	769964	407150	43670	0.637162	0.0567169	0.637162			5455.2	813914	828666	43674	-0.0179625	0.0536592	-0.0179625
				8315.22	1393498	459340	0	1.10978	0	1.10978			8323.55	1485482	729078	0	0.711714	0	0.711714				8323.58	1519748	590314	43084	0.945645	0.0283494	0.945645			5451.51	771890	408626	43654	0.636042	0.0565547	0.636042			5455.71	815124	830918	43670	-0.0191909	0.0535747	-0.0191909
				8316.26	1391950	459004	0	1.1094	0	1.1094			8324.6	1484056	728494	0	0.711555	0	0.711555				8324.58	1519016	590146	43090	0.945448	0.0283671	0.945448			5452.01	773540	410122	43636	0.634523	0.0564108	0.634523			5456.2	816754	833580	43682	-0.0203917	0.0534824	-0.0203917
				8316.78	1392400	459248	0	1.10919	0	1.10919			8325.15	1484446	728656	0	0.711595	0	0.711595				8325.13	1518268	589922	43096	0.945335	0.028385	0.945335			5452.51	774738	411232	43636	0.633367	0.0563236	0.633367			5456.71	818800	836644	43676	-0.0215588	0.0533415	-0.0215588
				8317.25	1391962	459180	0	1.10903	0	1.10903			8325.62	1484046	728400	0	0.711677	0	0.711677				8325.62	1516844	589406	43112	0.945272	0.0284222	0.945272			5453	775364	412132	43622	0.631989	0.05626	0.631989			5457.18	822290	840910	43698	-0.0223915	0.0531418	-0.0223915
				8317.79	1393162	459660	0	1.10884	0	1.10884			8326.14	1483916	728296	0	0.711732	0	0.711732				8326.1	1517204	589576	43102	0.945221	0.0284088	0.945221			5453.51	774948	412554	43646	0.630429	0.0563212	0.630429			5457.69	825078	844834	43666	-0.0236622	0.0529235	-0.0236622
				8318.27	1392992	459676	0	1.10869	0	1.10869			8326.58	1483214	727916	0	0.711781	0	0.711781				8326.63	1516628	589392	43106	0.945153	0.0284223	0.945153			5454.01	774866	412996	43658	0.629252	0.0563427	0.629252			5458.19	827800	848480	43686	-0.0246749	0.0527736	-0.0246749
				8318.78	1393604	459926	0	1.10858	0	1.10858			8327.16	1483182	727814	0	0.7119	0	0.7119				8327.11	1514606	588586	43140	0.945188	0.0284827	0.945188			5454.51	774500	413306	43646	0.628029	0.0563538	0.628029			5458.69	829910	851486	43652	-0.0256658	0.0525985	-0.0256658
				8319.83	1390972	459160	0	1.10836	0	1.10836			8328.15	1479646	725882	0	0.712171	0	0.712171				8328.15	1512204	587592	43148	0.945291	0.0285332	0.945291			5455.02	774800	414092	43658	0.626517	0.0563474	0.626517			5459.19	829094	851534	43654	-0.0267059	0.0526527	-0.0267059
				8320.34	1391318	459322	0	1.10826	0	1.10826			8328.67	1481262	726474	0	0.712447	0	0.712447				8328.67	1511622	587286	43144	0.945427	0.0285415	0.945427			5455.5	774808	414620	43634	0.625253	0.0563159	0.625253			5459.67	829090	852502	43652	-0.0278468	0.0526505	-0.0278468
				8320.82	1390308	459050	0	1.10812	0	1.10812			8329.18	1480900	726072	0	0.712756	0	0.712756				8329.16	1509910	586490	43156	0.94565	0.0285818	0.94565			5456.01	776098	415916	43664	0.623795	0.0562609	0.623795			5460.17	828184	852454	43642	-0.0288839	0.052696	-0.0288839
				8321.37	1391528	459504	0	1.10801	0	1.10801			8329.64	1482216	726358	0	0.713251	0	0.713251				8329.64	1509236	586032	43162	0.945984	0.0285986	0.945984			5456.5	778014	417546	43692	0.62235	0.0561584	0.62235			5460.68	828208	853450	43644	-0.0300226	0.0526969	-0.0300226
				8321.88	1390742	459274	0	1.10795	0	1.10795			8330.2	1480970	725284	0	0.713889	0	0.713889				8330.2	1508554	585468	43152	0.946495	0.0286049	0.946495			5457.01	780052	419260	43650	0.620869	0.0559578	0.620869			5461.17	827276	853374	43648	-0.0310595	0.0527611	-0.0310595
				8322.34	1390304	459126	0	1.10795	0	1.10795			8331.23	1478616	722370	0	0.716324	0	0.716324				8330.67	1507004	584412	43156	0.947273	0.028637	0.947273			5457.48	782984	421370	43694	0.619601	0.0558045	0.619601			5461.65	827718	854634	43654	-0.0320008	0.0527402	-0.0320008
				8322.8	1389738	458986	0	1.10785	0	1.10785			8331.76	1478532	720592	0	0.718732	0	0.718732				8331.18	1504562	582770	43134	0.948465	0.0286688	0.948465			5457.99	783878	422462	43788	0.618154	0.0558607	0.618154			5462.15	828160	855586	43654	-0.0325802	0.052712	-0.0325802
				8323.31	1390758	459366	0	1.10776	0	1.10776			8332.2	1476676	717858	0	0.721277	0	0.721277				8331.64	1502466	580994	43136	0.950123	0.0287101	0.950123			5458.49	786164	424254	43690	0.616833	0.0555737	0.616833			5462.65	828072	856036	43660	-0.0332123	0.0527249	-0.0332123
				8323.81	1389472	458944	0	1.10775	0	1.10775			8332.75	1475908	716016	0	0.723326	0	0.723326				8332.17	1502518	579664	43126	0.952449	0.0287025	0.952449			5458.99	786320	424800	43776	0.615745	0.055672	0.615745			5463.16	827922	856328	43650	-0.0337345	0.0527224	-0.0337345
				8324.35	1389238	458882	0	1.10772	0	1.10772			8333.25	1475926	716018	0	0.723336	0	0.723336				8332.62	1500048	577844	43138	0.953948	0.0287577	0.953948			5459.47	786120	425254	43740	0.614423	0.0556404	0.614423			5463.64	827548	856138	43600	-0.0339645	0.0526858	-0.0339645
				8325.39	1388666	458654	0	1.1078	0	1.1078			8333.74	1474334	715824	0	0.722527	0	0.722527				8333.16	1497600	576904	43102	0.953943	0.0287807	0.953943			5459.98	786218	425774	43700	0.613325	0.0555826	0.613325			5464.15	828100	856566	43606	-0.0337974	0.0526579	-0.0337974
				8325.91	1388150	458426	0	1.10793	0	1.10793			8334.19	1472550	715008	0	0.722457	0	0.722457				8333.59	1495726	576602	43100	0.953215	0.0288154	0.953215			5460.47	786360	426366	43710	0.612117	0.0555852	0.612117			5464.65	828672	856876	43614	-0.0334688	0.0526312	-0.0334688
				8326.39	1387442	458106	0	1.10812	0	1.10812			8334.75	1472906	714222	0	0.723799	0	0.723799				8334.16	1495762	576684	43142	0.953097	0.0288428	0.953097			5460.95	785174	426120	43800	0.611184	0.0557838	0.611184			5465.14	828544	855744	43608	-0.0323013	0.0526321	-0.0323013
				8326.88	1387808	458122	0	1.10835	0	1.10835			8335.2	1471100	711756	0	0.726031	0	0.726031				8334.62	1492216	574758	43150	0.954068	0.0289167	0.954068			5461.45	784924	426502	43696	0.60997	0.0556691	0.60997			5465.67	829352	855180	43606	-0.0306673	0.0525784	-0.0306673
				8327.41	1386662	457620	0	1.10862	0	1.10862			8335.73	1471028	709414	0	0.729277	0	0.729277				8335.13	1490780	573060	43214	0.956064	0.0289875	0.956064			5461.95	784688	426788	43674	0.608999	0.0556578	0.608999			5466.17	829574	853272	43600	-0.0281661	0.0525571	-0.0281661
				8327.85	1386430	457400	0	1.10893	0	1.10893			8336.22	1469814	706020	0	0.733248	0	0.733248				8335.59	1490020	571180	43160	0.95884	0.0289661	0.95884			5461.97	784848	426850	43652	0.609057	0.0556184	0.609057			5466.66	830052	850500	43600	-0.0243361	0.0525268	-0.0243361
				8328.42	1386388	457130	0	1.10949	0	1.10949			8336.74	1471300	703382	0	0.738002	0	0.738002				8336.12	1487746	568350	43222	0.96228	0.029052	0.96228			5462.44	784610	427124	43638	0.608112	0.0556174	0.608112			5467.17	829846	845264	43616	-0.0184089	0.0525591	-0.0184089
				8328.86	1385670	456560	0	1.11022	0	1.11022			8337.22	1470634	699568	0	0.742986	0	0.742986				8336.6	1485950	565460	43156	0.96617	0.0290427	0.96617			5462.96	784220	427160	43628	0.607531	0.0556323	0.607531			5467.68	829714	837462	43616	-0.00929483	0.0525675	-0.00929483
				8329.34	1385324	456190	0	1.11078	0	1.11078			8337.8	1470732	695134	0	0.749411	0	0.749411				8337.18	1485464	562624	43130	0.970871	0.0290347	0.970871			5463.43	784666	427610	43708	0.607047	0.0557027	0.607047			5468.17	829842	826118	43602	0.0044977	0.0525425	0.0044977
				8329.87	1386216	456062	0	1.1117	0	1.1117			8338.24	1469202	690052	0	0.755708	0	0.755708				8337.65	1483714	559274	43154	0.975664	0.0290851	0.975664			5463.94	783802	427322	43736	0.606619	0.0557998	0.606619			5468.67	829434	806460	43604	0.0280892	0.0525708	0.0280892
				8330.91	1385258	454272	0	1.11495	0	1.11495			8338.74	1468996	684518	0	0.76362	0	0.76362				8338.14	1480530	555116	43156	0.980978	0.029149	0.980978			5464.44	783964	427372	43676	0.606708	0.0557117	0.606708			5469.18	830458	775886	43602	0.0679717	0.0525036	0.0679717
				8331.44	1385470	452996	0	1.11791	0	1.11791			8339.22	1468314	677848	0	0.772947	0	0.772947				8338.59	1481414	552050	43198	0.987114	0.02916	0.987114			5464.94	784594	427590	43604	0.607002	0.0555752	0.607002			5469.66	831504	730340	43608	0.129726	0.0524447	0.129726
				8331.92	1384800	450978	0	1.12189	0	1.12189			8339.82	1467770	668462	0	0.78652	0	0.78652				8339.17	1478688	546576	43162	0.995237	0.0291894	0.995237			5465.45	784254	426900	43678	0.608183	0.0556937	0.608183			5470.18	831530	670208	43610	0.215679	0.0524455	0.215679
				8332.42	1383472	448540	0	1.12635	0	1.12635			8340.26	1465002	657148	0	0.801703	0	0.801703				8339.65	1479238	541704	43168	1.00456	0.0291826	1.00456			5465.94	784362	426024	43648	0.610375	0.0556478	0.610375			5470.66	831616	595762	43604	0.33353	0.0524329	0.33353
				8332.9	1382138	446830	0	1.12921	0	1.12921			8341.31	1465072	626482	0	0.84954	0	0.84954				8340.7	1474212	523694	43184	1.03497	0.0292929	1.03497			5466.46	784868	424920	43558	0.613615	0.0554972	0.613615			5471.17	831746	513500	43610	0.482277	0.0524319	0.482277
				8333.38	1382412	447086	0	1.12883	0	1.12883			8341.86	1464836	605086	0	0.884128	0	0.884128				8341.24	1473852	510790	43172	1.05968	0.029292	1.05968			5466.96	784624	422636	43578	0.618693	0.05554	0.618693			5471.67	831964	483960	43626	0.541787	0.0524374	0.541787
				8333.94	1381272	447378	0	1.12736	0	1.12736			8342.37	1463840	583972	0	0.918965	0	0.918965				8341.72	1472794	497850	43160	1.08462	0.0293049	1.08462			5467.45	784518	419528	43556	0.625939	0.0555194	0.625939			5472.15	831522	531078	43610	0.448349	0.052446	0.448349
				8334.39	1380314	447052	0	1.12739	0	1.12739			8342.9	1464176	562194	0	0.957201	0	0.957201				8342.29	1470304	482382	43152	1.11449	0.029349	1.11449			5467.96	784904	414796	43702	0.637775	0.0556782	0.637775			5472.66	831792	614828	43624	0.30224	0.0524458	0.30224
				8334.88	1380406	446138	0	1.1295	0	1.1295			8343.93	1462334	521180	0	1.03169	0	1.03169				8343.33	1467272	452688	43156	1.17596	0.0294124	1.17596			5468.45	785362	407470	43604	0.656177	0.0555209	0.656177			5473.15	831670	677098	43642	0.20562	0.0524751	0.20562
				8335.36	1379520	444184	0	1.13325	0	1.13325			8344.44	1461388	497764	0	1.07702	0	1.07702				8343.86	1467986	436744	43210	1.2123	0.0294349	1.2123			5468.95	785286	394546	43632	0.688312	0.0555619	0.688312			5473.65	832984	717968	43642	0.148589	0.0523924	0.148589
				8335.91	1379018	441560	0	1.13881	0	1.13881			8344.96	1459530	474052	0	1.12455	0	1.12455				8344.34	1465462	421650	43152	1.24575	0.029446	1.24575			5469.43	786044	375378	43714	0.739079	0.0556127	0.739079			5474.14	831810	739996	43648	0.116959	0.0524735	0.116959
				8336.41	1379202	438694	0	1.14546	0	1.14546			8346.02	1457336	427044	0	1.22748	0	1.22748				8344.91	1464100	404376	43254	1.28665	0.0295431	1.28665			5469.94	786160	347256	43768	0.817098	0.0556731	0.817098			5474.64	831578	756630	43650	0.0944507	0.0524906	0.0944507
				8336.92	1378008	434930	0	1.15321	0	1.15321			8347.08	1456448	384480	0	1.33186	0	1.33186				8345.89	1460870	371588	43170	1.369	0.0295509	1.369			5470.43	786986	315788	43638	0.913139	0.0554495	0.913139			5475.14	831356	767194	43644	0.0803184	0.0524974	0.0803184
				8337.38	1378930	431722	0	1.16128	0	1.16128			8347.65	1455246	367340	0	1.37664	0	1.37664				8346.45	1459756	352424	43154	1.42119	0.0295625	1.42119			5470.94	788112	271968	43650	1.06396	0.0553855	1.06396			5475.64	831668	772718	43654	0.0735192	0.0524897	0.0735192
				8337.95	1377994	426656	0	1.17241	0	1.17241			8348.13	1455612	356684	0	1.40633	0	1.40633				8346.92	1457354	337948	43102	1.46149	0.0295755	1.46149			5471.42	788166	240666	43718	1.1863	0.055468	1.1863			5476.13	832422	772626	43650	0.0745444	0.0524374	0.0745444
				8338.41	1377976	421606	0	1.1843	0	1.1843			8348.68	1456200	348354	0	1.43037	0	1.43037				8347.45	1457702	326128	43218	1.49733	0.029648	1.49733			5471.92	788300	244878	43650	1.16912	0.0553723	1.16912			5476.64	831910	765880	43652	0.0826988	0.052472	0.0826988
				8338.91	1376546	415422	0	1.19804	0	1.19804			8349.14	1453878	341558	0	1.44847	0	1.44847				8347.9	1455460	316942	43120	1.52436	0.0296264	1.52436			5472.41	788832	281104	43654	1.03183	0.0553401	1.03183			5477.13	833154	756400	43632	0.0966482	0.0523697	0.0966482
				8339.42	1376458	408192	0	1.21553	0	1.21553			8349.67	1453602	336884	0	1.46206	0	1.46206				8348.48	1455998	309476	43124	1.54857	0.0296182	1.54857			5472.92	788942	322142	43696	0.8957	0.0553856	0.8957			5477.65	833142	742672	43650	0.11495	0.052392	0.11495
				8339.95	1376420	398928	0	1.23846	0	1.23846			8350.12	1453580	334072	0	1.47043	0	1.47043				8348.94	1453238	304078	43154	1.56427	0.0296951	1.56427			5473.41	788756	348482	43814	0.81687	0.0555482	0.81687			5478.15	833324	726980	43660	0.136524	0.0523926	0.136524
				8340.41	1377646	388196	0	1.26662	0	1.26662			8350.67	1451600	332714	0	1.47314	0	1.47314				8349.47	1452268	300130	43208	1.57667	0.0297521	1.57667			5473.92	788654	364148	43794	0.772767	0.0555301	0.772767			5478.17	833710	727004	43668	0.136954	0.0523779	0.136954
				8341.46	1375840	357152	0	1.34866	0	1.34866			8351.68	1448432	339510	0	1.45073	0	1.45073				8350.45	1448808	296532	43168	1.58634	0.0297955	1.58634			5473.93	789888	365082	43710	0.771769	0.055337	0.771769			5478.64	832904	709670	43690	0.160118	0.052455	0.160118
				8342.04	1375722	335232	0	1.41191	0	1.41191			8352.21	1449060	349500	0	1.42217	0	1.42217				8351.02	1448416	298052	43164	1.58096	0.0298008	1.58096			5474.4	790254	374364	43702	0.747126	0.0553012	0.747126			5479.16	832326	691616	43708	0.185193	0.0525131	0.185193
				8342.54	1376716	316894	0	1.46889	0	1.46889			8352.71	1448466	360840	0	1.38983	0	1.38983				8351.52	1446162	301358	43226	1.56837	0.0298902	1.56837			5474.9	791468	381270	43706	0.730382	0.0552214	0.730382			5479.65	831878	675586	43656	0.208105	0.0524789	0.208105
				8343.08	1376142	297022	0	1.53323	0	1.53323			8353.21	1446602	372588	0	1.3565	0	1.3565				8352.05	1444464	307492	43180	1.54704	0.0298934	1.54704			5475.41	791024	384918	43748	0.720298	0.0553055	0.720298			5480.16	832222	660888	43676	0.230515	0.0524812	0.230515
				8344.08	1376134	261968	0	1.65881	0	1.65881			8353.76	1445666	384714	0	1.32383	0	1.32383				8352.51	1441798	314278	43208	1.52337	0.0299681	1.52337			5475.9	792278	386340	43674	0.718195	0.0551246	0.718195			5480.65	832704	646858	43692	0.252551	0.05247	0.252551
				8344.61	1374052	241480	0	1.73873	0	1.73873			8353.79	1446008	385356	0	1.32239	0	1.32239				8353.01	1442502	322796	43200	1.49711	0.029948	1.49711			5476.4	792094	384080	43716	0.723829	0.0551904	0.723829			5481.17	832138	630852	43698	0.276927	0.0525129	0.276927
				8345.11	1374930	223346	0	1.81744	0	1.81744			8354.11	1446094	392698	0	1.30358	0	1.30358				8353.48	1441834	330998	43266	1.47156	0.0300076	1.47156			5476.88	792498	379502	43736	0.73633	0.0551875	0.73633			5481.66	832218	613692	43680	0.304601	0.0524862	0.304601
				8346.17	1372918	187292	0	1.99202	0	1.99202			8355.16	1444234	411836	0	1.25471	0	1.25471				8354.03	1440874	339176	43194	1.44649	0.0299776	1.44649			5477.39	793182	372838	43682	0.754909	0.0550718	0.754909			5482.14	832342	594162	43726	0.337091	0.0525337	0.337091
				8346.7	1372232	169724	0	2.09002	0	2.09002			8355.71	1445018	421330	0	1.23246	0	1.23246				8354.48	1439998	345906	43250	1.42623	0.0300348	1.42623			5477.91	794000	364550	43702	0.77842	0.0550403	0.77842			5482.66	832550	571390	43736	0.376421	0.0525326	0.376421
				8347.18	1373194	157472	0	2.16565	0	2.16565			8356.22	1443618	428706	0	1.21414	0	1.21414				8355.06	1438820	353070	43156	1.40491	0.029994	1.40491			5478.4	794074	355158	43754	0.804614	0.0551007	0.804614			5483.15	832234	547100	43714	0.419482	0.0525261	0.419482
				8347.71	1373250	147262	0	2.23272	0	2.23272			8356.65	1445576	435526	0	1.19971	0	1.19971				8355.51	1438376	358852	43176	1.38836	0.0300172	1.38836			5478.92	793942	345242	43708	0.832765	0.0550519	0.832765			5483.66	832974	520824	43660	0.46959	0.0524146	0.46959
				8348.76	1371300	133856	0	2.32675	0	2.32675			8357.74	1443860	448098	0	1.17006	0	1.17006				8356.02	1435660	363860	43188	1.37261	0.0300823	1.37261			5479.4	794700	336432	43742	0.859569	0.0550421	0.859569			5484.15	832948	495780	43710	0.518839	0.0524763	0.518839
				8348.79	1371352	133584	0	2.32882	0	2.32882			8358.27	1444588	454936	0	1.15542	0	1.15542				8356.45	1436840	368966	43162	1.3595	0.0300395	1.3595			5479.91	794580	328166	43660	0.884294	0.0549473	0.884294			5484.64	833114	470950	43700	0.570419	0.0524538	0.570419
				8349.31	1372752	129196	0	2.36324	0	2.36324			8358.75	1445312	460544	0	1.14367	0	1.14367				8357	1434534	373450	43140	1.34581	0.0300725	1.34581			5480.43	794580	320414	43666	0.9082	0.0549548	0.9082			5485.16	832678	446818	43684	0.622496	0.0524621	0.622496
				8350.34	1367570	123528	0	2.40432	0	2.40432			8359.25	1444340	464998	0	1.13337	0	1.13337				8357.45	1434430	377866	43184	1.33398	0.0301053	1.33398			5480.91	794892	313188	43662	0.931403	0.0549282	0.931403			5485.64	833090	426350	43704	0.669881	0.0524601	0.669881
				8350.85	1370350	123458	0	2.40692	0	2.40692			8359.73	1445370	469096	0	1.12531	0	1.12531				8357.99	1434132	382434	43122	1.32176	0.0300684	1.32176			5481.41	795530	304954	43654	0.958848	0.0548741	0.958848			5486.13	833248	407176	43716	0.716086	0.0524646	0.716086
				8351.38	1371208	125600	0	2.39035	0	2.39035			8360.28	1444780	472000	0	1.11873	0	1.11873				8358.43	1433466	386078	43096	1.31181	0.0300642	1.31181			5481.91	796258	295704	43680	0.990564	0.0548566	0.990564			5486.64	832864	388570	43698	0.762397	0.0524671	0.762397
				8351.88	1369694	130018	0	2.35467	0	2.35467			8360.77	1443952	473856	0	1.11424	0	1.11424				8358.98	1433298	389898	43112	1.30185	0.0300789	1.30185			5482.41	796740	285072	43650	1.02779	0.0547858	1.02779			5487.13	832664	372208	43706	0.805177	0.0524894	0.805177
				8352.36	1369152	136668	0	2.30439	0	2.30439			8361.3	1443984	475204	0	1.11142	0	1.11142				8360	1431078	394920	43112	1.2875	0.0301255	1.2875			5482.91	796718	272960	43650	1.07118	0.0547873	1.07118			5487.64	832754	357124	43706	0.846655	0.0524837	0.846655
				8352.81	1369190	143682	0	2.25437	0	2.25437			8361.75	1443482	475494	0	1.11046	0	1.11046				8360.55	1430478	396886	43102	1.28211	0.0301312	1.28211			5483.41	797762	259850	43654	1.12171	0.0547206	1.12171			5488.15	832626	343120	43720	0.886504	0.0525086	0.886504
				8353.39	1367834	152920	0	2.19107	0	2.19107			8362.25	1443344	475396	0	1.11057	0	1.11057				8361.03	1430686	398132	43096	1.27913	0.0301226	1.27913			5483.9	797656	246538	43722	1.17416	0.0548131	1.17416			5488.64	833152	331886	43678	0.920425	0.052425	0.920425
				8354.38	1367622	168508	0	2.09385	0	2.09385			8363.32	1442362	473644	0	1.11358	0	1.11358				8362.08	1428384	398436	43110	1.27675	0.030181	1.27675			5484.39	797912	233492	43670	1.22885	0.0547303	1.22885			5489.13	832720	322416	43700	0.948855	0.0524786	0.948855
				8354.96	1370122	176854	0	2.04733	0	2.04733			8363.85	1442736	472724	0	1.11578	0	1.11578				8362.61	1428836	398368	43114	1.27724	0.0301742	1.27724			5484.9	797034	220502	43690	1.28499	0.0548157	1.28499			5489.65	833480	315448	43710	0.971616	0.0524428	0.971616
				8355.46	1370028	183098	0	2.01256	0	2.01256			8364.35	1443422	472060	0	1.11767	0	1.11767				8363.13	1427604	397614	43104	1.27827	0.0301933	1.27827			5485.4	797328	209672	43700	1.33572	0.0548081	1.33572			5490.16	834054	311090	43630	0.986216	0.0523108	0.986216
				8356.47	1366548	193484	0	1.95485	0	1.95485			8364.83	1442616	471182	0	1.11897	0	1.11897				8363.67	1426974	396884	43128	1.27967	0.0302234	1.27967			5485.88	797254	199636	43714	1.38468	0.0548307	1.38468			5490.65	833790	308710	43624	0.993579	0.0523201	0.993579
				8357.02	1368730	199404	0	1.92631	0	1.92631			8365.33	1444878	471596	0	1.11966	0	1.11966				8364.11	1427134	396428	43120	1.28093	0.0302144	1.28093			5486.38	798032	190532	43740	1.43233	0.0548098	1.43233			5491.16	834180	308386	43636	0.995097	0.05231	0.995097
				8357.54	1368396	204490	0	1.90088	0	1.90088			8365.83	1444440	471540	0	1.11947	0	1.11947				8364.65	1427362	396034	43104	1.28208	0.0301984	1.28208			5486.89	798076	181462	43704	1.48116	0.0547617	1.48116			5491.67	833354	309338	43704	0.991024	0.0524435	0.991024
				8358	1368254	209098	0	1.87849	0	1.87849			8366.93	1443702	472714	0	1.11648	0	1.11648				8365.68	1425590	395280	43100	1.28275	0.0302331	1.28275			5487.38	798340	173274	43796	1.52766	0.0548588	1.52766			5492.17	833470	311452	43648	0.984352	0.052369	0.984352
				8358.5	1369534	213656	0	1.85786	0	1.85786			8367.48	1445284	474590	0	1.11361	0	1.11361				8366.25	1424942	395428	43080	1.28192	0.0302328	1.28192			5487.88	798258	165536	43708	1.57324	0.0547542	1.57324			5492.67	833420	313868	43608	0.976565	0.0523242	0.976565
				8358.97	1369988	217812	0	1.83892	0	1.83892			8367.97	1444900	476028	0	1.11032	0	1.11032				8366.77	1424660	395868	43102	1.28061	0.0302542	1.28061			5488.37	798656	158852	43686	1.61496	0.0546994	1.61496			5493.17	833522	316352	43610	0.968805	0.0523202	0.968805
				8359.52	1369664	221418	0	1.82227	0	1.82227			8368.49	1445512	478052	0	1.1065	0	1.1065				8367.82	1424468	397642	43102	1.276	0.0302583	1.276			5488.89	799422	153404	43740	1.65081	0.0547145	1.65081			5493.68	832710	318062	43614	0.962439	0.052376	0.962439
				8359.97	1369576	223934	0	1.81091	0	1.81091			8368.95	1445324	479882	0	1.10255	0	1.10255				8368.35	1424400	399002	43112	1.27254	0.0302668	1.27254			5489.39	799232	149380	43684	1.67716	0.0546575	1.67716			5494.17	832752	319692	43650	0.957378	0.0524166	0.957378
				8360.53	1369844	226152	0	1.80124	0	1.80124			8369.52	1446346	482454	0	1.09791	0	1.09791				8368.85	1424056	400240	43106	1.2692	0.0302699	1.2692			5489.89	799096	146790	43662	1.69448	0.0546392	1.69448			5494.66	832816	320888	43646	0.953721	0.0524077	0.953721
				8361	1369314	227288	0	1.79585	0	1.79585			8370.56	1443850	486330	0	1.08818	0	1.08818				8369.95	1419696	402284	43076	1.26104	0.0303417	1.26104			5490.39	799730	145730	43634	1.70252	0.0545609	1.70252			5495.17	832566	321666	43670	0.950999	0.0524523	0.950999
				8361.5	1370300	228024	0	1.79333	0	1.79333			8371.09	1445228	489368	0	1.08291	0	1.08291				8370.5	1421126	404542	43102	1.25645	0.0303295	1.25645			5490.89	799302	145494	43634	1.7036	0.0545901	1.7036			5495.67	832012	321976	43640	0.94937	0.0524512	0.94937
				8361.97	1369746	227998	0	1.79304	0	1.79304			8371.59	1444600	491378	0	1.07837	0	1.07837				8370.96	1421896	406326	43090	1.25259	0.0303046	1.25259			5491.41	799532	146396	43652	1.69771	0.0545969	1.69771			5496.18	833516	322832	43706	0.948521	0.0524357	0.948521
				8362.5	1370078	227586	0	1.79509	0	1.79509			8372.11	1444542	493430	0	1.07417	0	1.07417				8371.51	1420880	407706	43096	1.24849	0.0303305	1.24849			5491.9	800264	147880	43672	1.68854	0.054572	1.68854			5496.66	832798	322642	43642	0.948248	0.0524041	0.948248
				8362.95	1367898	226542	0	1.7981	0	1.7981			8372.59	1446180	495642	0	1.07083	0	1.07083				8371.97	1421980	409372	43084	1.24518	0.0302986	1.24518			5492.41	800364	149532	43706	1.67756	0.0546077	1.67756			5497.16	832582	322522	43756	0.94836	0.0525546	0.94836
				8363.51	1370016	225866	0	1.80264	0	1.80264			8373.16	1446216	497362	0	1.06739	0	1.06739				8372.53	1422308	410868	43124	1.24176	0.0303197	1.24176			5492.9	800816	151110	43694	1.66762	0.0545619	1.66762			5497.66	832832	322310	43756	0.949318	0.0525388	0.949318
				8363.97	1369008	224950	0	1.80596	0	1.80596			8374.16	1444832	499228	0	1.06269	0	1.06269				8373.58	1419126	412220	43146	1.23624	0.0304032	1.23624			5493.4	800922	152468	43658	1.65881	0.0545097	1.65881			5498.15	832166	321704	43754	0.9504	0.0525784	0.9504
				8364.5	1368796	224176	0	1.80926	0	1.80926			8374.7	1445812	500404	0	1.06101	0	1.06101				8374.1	1420446	413534	43140	1.23399	0.0303707	1.23399			5493.9	800634	153462	43720	1.65195	0.0546067	1.65195			5498.65	832036	321058	43752	0.952254	0.0525843	0.952254
				8364.95	1368718	223746	0	1.81112	0	1.81112			8375.22	1444412	500402	0	1.06005	0	1.06005				8374.58	1421080	414330	43066	1.23251	0.0303051	1.23251			5494.4	800866	154302	43700	1.64678	0.0545659	1.64678			5499.16	831806	320228	43680	0.954566	0.0525122	0.954566
				8365.48	1368862	223644	0	1.81168	0	1.81168			8376.27	1443566	500272	0	1.05972	0	1.05972				8375.65	1418766	414316	43130	1.23091	0.0303997	1.23091			5494.91	800540	154822	43700	1.64301	0.0545882	1.64301			5499.65	832484	319494	43626	0.957676	0.0524046	0.957676
				8365.95	1368424	223784	0	1.81073	0	1.81073			8376.8	1444428	500140	0	1.06058	0	1.06058				8376.22	1417248	413922	43134	1.23079	0.030435	1.23079			5495.4	800814	155376	43680	1.63978	0.0545445	1.63978			5500.16	832376	318158	43624	0.961736	0.052409	0.961736
				8366.53	1368228	224352	0	1.80806	0	1.80806			8377.29	1445836	500042	0	1.06175	0	1.06175				8376.67	1418176	414018	43144	1.23122	0.0304222	1.23122			5495.9	800934	155736	43748	1.63762	0.0546212	1.63762			5500.65	831590	316400	43712	0.966332	0.0525644	0.966332
				8367	1368430	225168	0	1.80457	0	1.80457			8378.38	1444160	497498	0	1.06569	0	1.06569				8377.76	1416474	412640	43154	1.23335	0.0304658	1.23335			5496.39	801132	155968	43698	1.63637	0.0545453	1.63637			5501.15	831570	314722	43698	0.971626	0.0525488	0.971626
				8367.5	1367400	226012	0	1.80008	0	1.80008			8378.93	1444870	496264	0	1.06867	0	1.06867				8378.33	1416002	411668	43158	1.23538	0.0304788	1.23538			5496.88	801068	156038	43700	1.63585	0.0545522	1.63585			5501.65	830958	312690	43698	0.977367	0.0525875	0.977367
				8368	1366652	227176	0	1.79439	0	1.79439			8379.43	1443538	494270	0	1.07177	0	1.07177				8378.81	1417042	411116	43130	1.23745	0.0304366	1.23745			5497.39	801282	156088	43700	1.63579	0.0545376	1.63579			5502.16	831354	310944	43610	0.983443	0.0524566	0.983443
				8368.49	1366988	228696	0	1.78797	0	1.78797			8379.97	1442972	492320	0	1.07533	0	1.07533				8379.35	1415696	409664	43160	1.24004	0.0304868	1.24004			5497.89	801128	156004	43718	1.63614	0.0545706	1.63614			5502.66	831176	309020	43712	0.989436	0.0525905	0.989436
				8368.97	1367148	230250	0	1.78132	0	1.78132			8380.38	1444360	491150	0	1.07867	0	1.07867				8379.8	1415062	408406	43124	1.24267	0.030475	1.24267			5498.38	801008	155766	43726	1.63752	0.0545887	1.63752			5503.16	830930	307128	43610	0.995281	0.0524834	0.995281
				8369.59	1365294	231930	0	1.77269	0	1.77269			8380.94	1443026	488672	0	1.08281	0	1.08281				8380.32	1415418	407226	43196	1.24581	0.0305182	1.24581			5498.88	800964	155494	43714	1.63921	0.0545767	1.63921			5503.68	830258	305112	43688	1.00106	0.0526198	1.00106
				8370.56	1364236	235506	0	1.75661	0	1.75661			8381.97	1443942	484732	0	1.09154	0	1.09154				8381.37	1413578	403878	43206	1.25277	0.030565	1.25277			5499.38	802504	155344	43706	1.64209	0.054462	1.64209			5504.19	830498	303494	43706	1.00666	0.0526263	1.00666
				8371.11	1365102	237844	0	1.74737	0	1.74737			8382.49	1441596	481536	0	1.09653	0	1.09653				8381.91	1415178	402670	43184	1.25689	0.0305149	1.25689			5499.89	802484	154758	43700	1.64585	0.0544559	1.64585			5504.69	830884	302170	43696	1.0115	0.0525898	1.0115
				8372.17	1364140	241222	0	1.73256	0	1.73256			8383.53	1440304	476734	0	1.10565	0	1.10565				8382.39	1413516	400730	43208	1.26055	0.0305678	1.26055			5500.38	802378	154000	43700	1.65063	0.0544631	1.65063			5505.19	830312	300524	43696	1.01627	0.052626	1.01627
				8372.76	1363670	242874	0	1.72539	0	1.72539			8384.1	1442052	474800	0	1.11093	0	1.11093				8382.86	1414976	399646	43226	1.26429	0.0305489	1.26429			5500.88	802508	153210	43716	1.65593	0.0544742	1.65593			5505.69	829712	299066	43702	1.02041	0.0526713	1.02041
				8373.24	1364752	244302	0	1.72032	0	1.72032			8384.6	1441226	472352	0	1.11552	0	1.11552				8383.38	1415362	398186	43242	1.26822	0.0305519	1.26822			5501.38	802574	152320	43694	1.66184	0.0544423	1.66184			5506.19	829214	297828	43734	1.02396	0.0527415	1.02396
				8374.28	1363468	245998	0	1.71246	0	1.71246			8385.11	1440180	469936	0	1.11993	0	1.11993				8383.85	1415388	396736	43252	1.27189	0.0305584	1.27189			5501.88	802172	151312	43688	1.66798	0.0544621	1.66798			5506.69	829118	296940	43714	1.02683	0.0527235	1.02683
				8374.83	1363112	246594	0	1.70978	0	1.70978			8385.61	1440336	467874	0	1.12443	0	1.12443				8384.42	1414120	394800	43254	1.27588	0.0305872	1.27588			5502.39	802850	150594	43672	1.67358	0.0543962	1.67358			5507.19	829456	296388	43746	1.0291	0.0527406	1.0291
				8375.33	1363384	246962	0	1.70849	0	1.70849			8386.06	1441380	466142	0	1.12887	0	1.12887				8384.91	1415454	393714	43262	1.27958	0.030564	1.27958			5502.89	801984	149578	43660	1.67927	0.05444	1.67927			5507.69	829084	295860	43742	1.03044	0.0527594	1.03044
				8376.37	1363396	247020	0	1.70826	0	1.70826			8387.13	1437558	460832	0	1.13767	0	1.13767				8385.93	1413948	390340	43230	1.28712	0.030574	1.28712			5503.4	801772	148718	43664	1.68477	0.0544594	1.68477			5508.19	828400	295412	43680	1.03113	0.0527282	1.03113
				8376.9	1363712	246734	0	1.70965	0	1.70965			8387.67	1439458	459238	0	1.14245	0	1.14245				8386.46	1414946	388980	43288	1.29132	0.0305934	1.29132			5503.9	802294	148104	43676	1.68956	0.0544389	1.68956			5508.69	829344	295840	43652	1.03082	0.0526344	1.03082
				8377.41	1361982	245870	0	1.71189	0	1.71189			8388.14	1439334	457420	0	1.14633	0	1.14633				8386.98	1412668	386934	43216	1.29498	0.0305918	1.29498			5504.4	801910	147236	43670	1.69496	0.0544575	1.69496			5509.18	829486	296122	43680	1.03003	0.0526591	1.03003
				8377.94	1361648	245028	0	1.71508	0	1.71508			8388.64	1438914	455436	0	1.15039	0	1.15039				8387.44	1413130	385828	43266	1.29817	0.0306171	1.29817			5504.91	802204	146702	43694	1.69896	0.0544674	1.69896			5509.69	828540	296402	43704	1.02795	0.0527482	1.02795
				8378.41	1361248	244092	0	1.71861	0	1.71861			8389.15	1438212	453412	0	1.15435	0	1.15435				8388.01	1413108	384374	43260	1.30193	0.0306134	1.30193			5505.41	801978	146044	43662	1.70317	0.0544429	1.70317			5510.19	828184	297198	43664	1.02484	0.0527226	1.02484
				8379.48	1360480	241534	0	1.72858	0	1.72858			8389.63	1438618	451922	0	1.15793	0	1.15793				8388.46	1414580	383542	43250	1.30514	0.0305744	1.30514			5505.91	801896	145526	43650	1.70662	0.0544335	1.70662			5510.68	828270	298514	43670	1.02052	0.0527244	1.02052
				8380.02	1361450	240106	0	1.73523	0	1.73523			8390.15	1437934	450108	0	1.16148	0	1.16148				8388.94	1414894	382394	43248	1.30836	0.0305662	1.30836			5506.4	801426	144984	43684	1.70977	0.0545078	1.70977			5511.18	827802	299870	43666	1.01542	0.0527493	1.01542
				8380.48	1359754	238318	0	1.74145	0	1.74145			8390.69	1437050	448248	0	1.165	0	1.165				8389.43	1415142	381288	43176	1.31143	0.03051	1.31143			5506.9	802168	144782	43686	1.71209	0.0544599	1.71209			5511.67	827706	301596	43672	1.00957	0.0527627	1.00957
				8380.99	1359356	236674	0	1.74808	0	1.74808			8391.13	1436924	446892	0	1.16794	0	1.16794				8389.95	1415984	380380	43252	1.31441	0.0305455	1.31441			5507.39	801184	144450	43650	1.71316	0.0544819	1.71316			5512.16	827938	303676	43646	1.00298	0.0527165	1.00298
				8381.54	1358682	234754	0	1.75573	0	1.75573			8391.68	1436694	445336	0	1.17127	0	1.17127				8390.44	1416692	379436	43236	1.31739	0.030519	1.31739			5507.9	802130	144502	43654	1.71398	0.0544226	1.71398			5512.68	828136	306048	43696	0.995435	0.0527643	0.995435
				8381.99	1357320	232868	0	1.7628	0	1.7628			8392.69	1435232	442384	0	1.1769	0	1.1769				8391.53	1415250	377028	43252	1.32274	0.0305614	1.32274			5508.39	801736	144514	43682	1.7134	0.0544843	1.7134			5513.17	827324	308126	43700	0.987688	0.0528209	0.987688
				8382.53	1358264	231206	0	1.77065	0	1.77065			8393.24	1435234	441268	0	1.17943	0	1.17943				8392.05	1416078	376184	43272	1.32557	0.0305576	1.32557			5508.89	802402	144776	43690	1.71242	0.054449	1.71242			5513.68	827862	310918	43700	0.979317	0.0527866	0.979317
				8382.98	1355864	229052	0	1.77825	0	1.77825			8393.8	1434182	439878	0	1.18185	0	1.18185				8392.55	1416046	375376	43252	1.3277	0.0305442	1.3277			5509.38	802358	145072	43738	1.71032	0.0545118	1.71032			5514.17	827772	313528	43700	0.970849	0.0527923	0.970849
				8383.47	1356624	227474	0	1.78572	0	1.78572			8394.22	1435130	439508	0	1.18335	0	1.18335				8393.04	1417072	374886	43252	1.32973	0.0305221	1.32973			5509.89	802780	145596	43740	1.70725	0.0544857	1.70725			5514.68	827000	315902	43666	0.962373	0.0528005	0.962373
				8384.37	1355582	224238	0	1.79928	0	1.79928			8395.14	1433014	437666	0	1.18608	0	1.18608				8393.95	1416088	373488	43246	1.33277	0.0305391	1.33277			5510.82	801212	146592	43734	1.69847	0.0545848	1.69847			5515.63	825552	320008	43744	0.947706	0.0529876	0.947706
				8385.36	1352773	220359	0	1.81466	0	1.81466			8396.11	1431423	436286	0	1.18813	0	1.18813				8394.9	1414730	372194	43224	1.33528	0.030553	1.33528			5511.82	800501	148287	43723	1.68609	0.0546193	1.68609			5516.64	825103	325171	43707	0.931156	0.0529717	0.931156
				8386.33	1352003	216859	0	1.8301	0	1.8301			8397.14	1428899	435050	0	1.1892	0	1.1892				8395.93	1414033	371310	43230	1.33716	0.0305721	1.33716			5512.82	800079	150430	43743	1.67121	0.0546732	1.67121			5517.66	824716	331096	43733	0.912631	0.0530278	0.912631
				8387.37	1350334	213193	0	1.84591	0	1.84591			8398.2	1427141	434514	0	1.1892	0	1.1892				8397	1413853	370866	43221	1.33823	0.03057	1.33823			5513.82	800111	152953	43751	1.65462	0.0546817	1.65462			5518.66	824613	336987	43747	0.894869	0.0530517	0.894869
				8388.33	1350213	210186	0	1.86003	0	1.86003			8399.17	1428964	435446	0	1.18834	0	1.18834				8397.96	1415041	371167	43197	1.33826	0.0305271	1.33826			5514.83	799389	155546	43749	1.63691	0.0547275	1.63691			5519.65	824900	342271	43737	0.879658	0.0530212	0.879658
				8389.31	1348630	207090	0	1.87369	0	1.87369			8400.18	1426720	435559	0	1.1865	0	1.1865				8398.97	1415300	371463	43157	1.33765	0.0304933	1.33765			5515.84	799696	158139	43801	1.62076	0.0547726	1.62076			5520.65	824799	346454	43701	0.867388	0.0529844	0.867388
				8390.32	1347149	204227	0	1.88651	0	1.88651			8401.17	1426260	436506	0	1.18401	0	1.18401				8400	1411221	370924	43256	1.33621	0.0306513	1.33621			5516.84	799623	160919	43760	1.60324	0.0547258	1.60324			5521.66	824991	350203	43697	0.85686	0.0529668	0.85686
				8391.34	1346510	201737	0	1.89831	0	1.89831			8402.18	1425170	437519	0	1.18093	0	1.18093				8400.97	1410170	371403	43274	1.33418	0.0306873	1.33418			5517.86	798784	163823	43749	1.58431	0.0547689	1.58431			5522.65	824621	353910	43700	0.845882	0.052994	0.845882
				8392.3	1346654	199677	0	1.90868	0	1.90868			8403.19	1423979	438723	0	1.17734	0	1.17734				8401.98	1409539	372186	43259	1.33162	0.0306899	1.33162			5518.85	799287	166739	43789	1.56729	0.0547845	1.56729			5523.65	824603	358157	43651	0.83393	0.0529363	0.83393
				8393.31	1346307	197831	0	1.91771	0	1.91771			8404.2	1421941	439837	0	1.17337	0	1.17337				8403.01	1408784	373101	43203	1.32863	0.0306668	1.32863			5519.85	800041	169270	43849	1.55317	0.0548079	1.55317			5524.63	824539	362527	43639	0.821725	0.0529248	0.821725
				8394.3	1344000	196036	0	1.92511	0	1.92511			8405.18	1421434	441547	0	1.16914	0	1.16914				8404	1410580	374777	43233	1.32542	0.030649	1.32542			5520.85	800017	171174	43853	1.54195	0.0548149	1.54195			5525.64	824036	367003	43669	0.808844	0.0529935	0.808844
				8395.27	1344036	194934	0	1.93077	0	1.93077			8406.17	1422180	443720	0	1.16475	0	1.16475				8404.98	1408880	375694	43224	1.32177	0.0306799	1.32177			5521.84	799906	172887	43836	1.53185	0.0548011	1.53185			5526.64	823653	371807	43613	0.795374	0.0529505	0.795374
				8396.3	1343107	194089	0	1.93443	0	1.93443			8407.17	1420956	445373	0	1.16017	0	1.16017				8405.99	1408661	377087	43244	1.31792	0.0306988	1.31792			5522.85	799436	174581	43787	1.52151	0.0547726	1.52151			5527.66	823317	376573	43689	0.78223	0.0530641	0.78223
				8397.37	1341004	193407	0	1.93638	0	1.93638			8408.23	1419189	446971	0	1.15535	0	1.15535				8407.03	1408981	378703	43246	1.31387	0.0306929	1.31387			5523.84	799257	176603	43769	1.50978	0.0547616	1.50978			5528.67	823347	381451	43693	0.769394	0.0530674	0.769394
				8398.33	1342343	193607	0	1.93634	0	1.93634			8409.22	1419803	449130	0	1.15096	0	1.15096				8407.99	1410596	380586	43243	1.31006	0.0306557	1.31006			5524.83	799080	178644	43757	1.49806	0.0547594	1.49806			5529.66	823023	385880	43673	0.757458	0.053064	0.757458
				8399.34	1341129	193787	0	1.93451	0	1.93451			8410.2	1418239	450587	0	1.14662	0	1.14662				8409.04	1409969	381910	43246	1.30614	0.0306714	1.30614			5525.82	799190	180953	43794	1.48536	0.0547983	1.48536			5530.68	823653	390337	43681	0.746738	0.0530338	0.746738
				8400.35	1340464	194350	0	1.93111	0	1.93111			8411.18	1417971	452323	0	1.14259	0	1.14259				8410.01	1411944	383901	43233	1.30234	0.0306194	1.30234			5526.82	799383	183223	43817	1.47314	0.0548137	1.47314			5531.67	822611	393837	43633	0.736546	0.0530419	0.736546
				8401.34	1339417	195110	0	1.92643	0	1.92643			8412.19	1416947	453799	0	1.13861	0	1.13861				8410.07	1411336	383769	43226	1.30225	0.0306275	1.30225			5527.84	798291	185283	43831	1.46059	0.0549065	1.46059			5532.68	822924	397769	43656	0.726994	0.0530495	0.726994
				8402.35	1338647	196127	0	1.92065	0	1.92065			8413.15	1416990	455477	0	1.13494	0	1.13494				8410.99	1411131	385080	43210	1.2987	0.0306208	1.2987			5528.84	798820	187666	43809	1.44847	0.0548416	1.44847			5533.68	822673	401013	43653	0.718565	0.0530622	0.718565
				8403.38	1338284	197374	0	1.91404	0	1.91404			8414.16	1415290	456487	0	1.13153	0	1.13153				8412.02	1410317	386213	43199	1.29518	0.0306304	1.29518			5529.85	798547	189777	43796	1.43694	0.0548442	1.43694			5534.68	821900	403559	43654	0.711297	0.0531139	0.711297
				8404.35	1337266	198666	0	1.90676	0	1.90676			8415.18	1414959	457781	0	1.12846	0	1.12846				8412.98	1410559	387570	43200	1.29184	0.0306262	1.29184			5530.85	798771	191851	43850	1.42635	0.0548968	1.42635			5535.68	822246	406267	43683	0.705028	0.0531263	0.705028
				8405.36	1338167	200333	0	1.89908	0	1.89908			8416.16	1413739	458643	0	1.12572	0	1.12572				8413.98	1410344	388721	43200	1.28873	0.0306308	1.28873			5531.85	798007	193544	43831	1.41661	0.0549261	1.41661			5536.67	821446	408089	43651	0.699582	0.0531398	0.699582
				8406.34	1337113	201751	0	1.89123	0	1.89123			8417.14	1412894	459434	0	1.1234	0	1.1234				8414.99	1409416	389583	43201	1.28585	0.030652	1.28585			5532.86	797916	195257	43779	1.40769	0.0548662	1.40769			5537.67	821389	409820	43637	0.695278	0.0531261	0.695278
				8407.33	1337180	203407	0	1.88311	0	1.88311			8418.15	1411941	460103	0	1.12127	0	1.12127				8415.99	1408191	390243	43269	1.28329	0.0307263	1.28329			5533.85	798191	196899	43743	1.39966	0.0548025	1.39966			5538.68	821206	411176	43659	0.691753	0.053164	0.691753
				8408.35	1336654	204879	0	1.87551	0	1.87551			8419.11	1411544	460847	0	1.11937	0	1.11937				8416.97	1407417	390913	43206	1.28103	0.0306986	1.28103			5534.84	798359	198276	43731	1.3929	0.0547767	1.3929			5539.68	821577	412674	43680	0.688567	0.053166	0.688567
				8409.36	1336241	206381	0	1.86789	0	1.86789			8420.11	1410653	461411	0	1.11752	0	1.11752				8417.96	1405776	391251	43203	1.27899	0.0307324	1.27899			5535.84	798204	199420	43717	1.38695	0.0547694	1.38695			5540.7	821901	413927	43676	0.68593	0.0531398	0.68593
				8410.35	1334327	207586	0	1.86064	0	1.86064			8421.14	1410797	462229	0	1.11585	0	1.11585				8418.96	1406040	392081	43153	1.27706	0.0306911	1.27706			5536.83	797689	200207	43713	1.38237	0.0547994	1.38237			5541.71	821113	414419	43693	0.683784	0.0532118	0.683784
				8411.35	1335356	209173	0	1.85379	0	1.85379			8422.12	1409549	462589	0	1.11419	0	1.11419				8419.96	1405310	392576	43200	1.27528	0.0307405	1.27528			5537.85	797554	200979	43703	1.37835	0.0547961	1.37835			5542.73	821089	415156	43680	0.681977	0.0531977	0.681977
				8412.34	1333931	210280	0	1.84745	0	1.84745			8423.12	1411547	464014	0	1.11253	0	1.11253				8420.95	1405403	393257	43186	1.27362	0.0307284	1.27362			5538.85	797844	201737	43694	1.37495	0.0547654	1.37495			5543.73	821150	416007	43683	0.680003	0.0531972	0.680003
				8413.25	1333461	211390	0	1.84183	0	1.84183			8424.07	1419604	467390	0	1.11097	0	1.11097				8421.9	1404791	393726	43191	1.27199	0.0307458	1.27199			5539.86	797799	202220	43697	1.3725	0.0547721	1.3725			5544.72	820970	416766	43679	0.677962	0.0532036	0.677962
				8414.3	1330897	212150	0	1.83631	0	1.83631			8425.1	1418799	467917	0	1.10927	0	1.10927				8422.92	1406420	394836	43163	1.27033	0.0306899	1.27033			5540.86	797679	202640	43689	1.37027	0.0547696	1.37027			5545.74	820971	417527	43697	0.676139	0.0532261	0.676139
				8415.31	1331480	213214	0	1.83175	0	1.83175			8426.09	1417940	468416	0	1.1076	0	1.1076				8423.93	1405163	395139	43146	1.26867	0.0307051	1.26867			5541.87	797187	203014	43684	1.36781	0.054798	1.36781			5546.72	820419	417970	43659	0.674405	0.053215	0.674405
				8416.29	1330303	213891	0	1.82769	0	1.82769			8427.13	1418661	469470	0	1.10586	0	1.10586				8424.91	1404851	395694	43146	1.26704	0.0307119	1.26704			5542.88	796801	203267	43700	1.36608	0.0548443	1.36608			5547.72	819889	418381	43679	0.672775	0.0532738	0.672775
				8417.27	1330656	214680	0	1.82428	0	1.82428			8428.13	1418739	470236	0	1.10429	0	1.10429				8425.93	1404287	396154	43139	1.26548	0.0307192	1.26548			5543.88	796630	203659	43694	1.36395	0.0548489	1.36395			5548.72	819311	418799	43684	0.671074	0.0533183	0.671074
				8417.3	1329699	214554	0	1.82414	0	1.82414			8429.13	1417360	470436	0	1.10289	0	1.10289				8425.96	1404504	396260	43151	1.26537	0.0307236	1.26537			5544.88	796871	204113	43666	1.36202	0.0547964	1.36202			5549.71	819674	419661	43677	0.669459	0.053286	0.669459
				8418.28	1329043	215050	0	1.82134	0	1.82134			8430.14	1415931	470593	0	1.10155	0	1.10155				8426.94	1403244	396506	43207	1.26385	0.0307909	1.26385			5545.89	796627	204493	43674	1.35985	0.054824	1.35985			5550.72	820259	420590	43676	0.667961	0.0532463	0.667961
				8419.26	1329379	215720	0	1.81849	0	1.81849			8431.14	1415000	470801	0	1.10045	0	1.10045				8427.96	1402640	396964	43167	1.26227	0.0307756	1.26227			5546.88	796064	204831	43671	1.35749	0.0548592	1.35749			5551.7	819236	420773	43651	0.666279	0.0532831	0.666279
				8420.26	1327229	215903	0	1.81602	0	1.81602			8432.16	1414163	470981	0	1.09947	0	1.09947				8428.94	1402747	397576	43156	1.2608	0.0307651	1.2608			5547.89	795911	205189	43689	1.35556	0.0548913	1.35556			5552.72	819549	421624	43696	0.664639	0.0533168	0.664639
				8421.29	1327226	216409	0	1.81368	0	1.81368			8433.19	1413604	471100	0	1.09883	0	1.09883				8429.97	1400453	397449	43224	1.25949	0.0308645	1.25949			5548.88	795194	205464	43700	1.35331	0.0549551	1.35331			5553.72	819034	422113	43684	0.662853	0.0533363	0.662853
				8422.22	1325564	216619	0	1.81146	0	1.81146			8434.16	1412529	470983	0	1.09831	0	1.09831				8430.91	1400274	397810	43134	1.25845	0.0308042	1.25845			5549.86	795179	205904	43700	1.35116	0.0549562	1.35116			5554.73	819909	423277	43679	0.661166	0.0532725	0.661166
				8423.24	1324631	216989	0	1.80904	0	1.80904			8435.16	1410623	470480	0	1.09803	0	1.09803				8431.92	1399731	398060	43131	1.25743	0.0308141	1.25743			5550.86	794009	206071	43707	1.34887	0.0550462	1.34887			5555.74	819829	423821	43680	0.659783	0.0532794	0.659783
				8424.25	1324616	217493	0	1.80671	0	1.80671			8436.18	1410033	470306	0	1.09799	0	1.09799				8432.97	1399266	398236	43100	1.25666	0.0308019	1.25666			5551.87	794189	206519	43701	1.34693	0.0550265	1.34693			5556.74	818903	423889	43694	0.658495	0.0533571	0.658495
				8425.25	1324543	218050	0	1.8041	0	1.8041			8437.18	1407959	469571	0	1.09808	0	1.09808				8433.97	1397953	398129	43051	1.25599	0.030796	1.25599			5552.88	794019	206933	43699	1.34471	0.0550347	1.34471			5557.75	819437	424770	43679	0.65707	0.0533031	0.65707
				8426.23	1323594	218450	0	1.80155	0	1.80155			8438.18	1408149	469527	0	1.0983	0	1.0983				8434.96	1397299	398090	43039	1.25562	0.0308013	1.25562			5553.89	792699	207037	43677	1.34254	0.0550993	1.34254			5558.73	818840	425064	43647	0.655648	0.0533036	0.655648
				8427.28	1323794	219039	0	1.79901	0	1.79901			8439.2	1406924	468974	0	1.09861	0	1.09861				8435.97	1396287	397910	43024	1.25535	0.0308133	1.25535			5554.89	791967	207194	43687	1.34086	0.0551628	1.34086			5559.73	819393	425839	43651	0.654503	0.0532729	0.654503
				8428.23	1321969	219243	0	1.7967	0	1.7967			8440.15	1405477	468316	0	1.09899	0	1.09899				8436.92	1396354	397961	43113	1.25526	0.0308753	1.25526			5555.9	792241	207596	43651	1.33927	0.0550986	1.33927			5560.75	819039	426180	43653	0.653269	0.0532977	0.653269
				8429.24	1320534	219513	0	1.79438	0	1.79438			8441.19	1403454	467466	0	1.09937	0	1.09937				8437.94	1394843	397521	43074	1.25529	0.0308811	1.25529			5556.9	791244	207687	43624	1.33757	0.0551338	1.33757			5561.74	819000	426746	43689	0.651896	0.0533438	0.651896
				8430.28	1318857	219697	0	1.79227	0	1.79227			8442.2	1403084	467159	0	1.09976	0	1.09976				8438.96	1393684	397153	43051	1.25538	0.0308904	1.25538			5557.9	790700	207851	43679	1.3361	0.0552404	1.3361			5562.72	818343	426924	43681	0.650675	0.0533779	0.650675
				8431.28	1319120	220103	0	1.79063	0	1.79063			8443.19	1399809	465967	0	1.09998	0	1.09998				8440	1392981	396863	43100	1.25561	0.0309408	1.25561			5558.9	789491	207876	43691	1.33445	0.0553412	1.33445			5563.72	817559	427167	43676	0.649147	0.0534221	0.649147
				8432.23	1319723	220497	0	1.78929	0	1.78929			8444.11	1396724	464913	0	1.10003	0	1.10003				8440.91	1392596	396680	43076	1.25579	0.030932	1.25579			5559.9	789516	208171	43684	1.33306	0.0553305	1.33306			5564.73	818266	428133	43706	0.647754	0.0534126	0.647754
				8433.3	1318003	220439	0	1.78825	0	1.78825			8445.18	1395044	464357	0	1.10003	0	1.10003				8441.97	1389191	395631	43104	1.25599	0.0310283	1.25599			5560.9	788673	208284	43679	1.33145	0.0553824	1.33145			5565.73	817671	428496	43707	0.64618	0.0534532	0.64618
				8434.28	1316744	220351	0	1.78769	0	1.78769			8446.18	1396087	464820	0	1.09978	0	1.09978				8442.95	1387999	395260	43101	1.25607	0.0310529	1.25607			5561.89	788256	208439	43654	1.33018	0.0553809	1.33018			5566.75	817880	429254	43729	0.644666	0.0534657	0.644666
				8435.3	1314883	220091	0	1.78746	0	1.78746			8447.17	1395929	464933	0	1.09942	0	1.09942				8443.96	1382966	393810	43114	1.25612	0.0311752	1.25612			5562.88	786700	208394	43669	1.32842	0.0555085	1.32842			5567.75	816740	429326	43783	0.643105	0.0536068	0.643105
				8436.25	1315311	220127	0	1.78762	0	1.78762			8448.12	1397994	465850	0	1.09893	0	1.09893				8444.89	1381789	393527	43136	1.25598	0.0312173	1.25598			5563.89	786766	208769	43669	1.3267	0.0555039	1.3267			5568.77	817614	430440	43793	0.641583	0.0535618	0.641583
				8437.26	1313797	219807	0	1.78793	0	1.78793			8449.16	1397161	465870	0	1.09829	0	1.09829				8445.94	1381146	393420	43114	1.25579	0.0312163	1.25579			5564.88	785580	208864	43690	1.32474	0.055615	1.32474			5569.77	817009	430723	43820	0.640185	0.0536347	0.640185
				8438.26	1312956	219533	0	1.78853	0	1.78853			8450.13	1397871	466463	0	1.09753	0	1.09753				8446.93	1381764	393731	43124	1.25545	0.0312096	1.25545			5565.9	785383	209233	43689	1.32272	0.0556271	1.32272			5570.77	816991	431323	43810	0.638772	0.0536236	0.638772
				8439.32	1313334	219416	0	1.78936	0	1.78936			8451.17	1397504	466707	0	1.09674	0	1.09674				8447.94	1384069	394546	43130	1.25505	0.0311617	1.25505			5566.9	784381	209406	43661	1.32062	0.0556635	1.32062			5571.77	817217	432129	43854	0.637182	0.053663	0.637182
				8440.25	1311366	218944	0	1.79001	0	1.79001			8452.12	1395536	466413	0	1.09596	0	1.09596				8448.89	1385876	395273	43103	1.25451	0.0311015	1.25451			5567.91	783871	209701	43673	1.31856	0.0557143	1.31856			5572.77	817409	432700	43831	0.636094	0.0536224	0.636094
				8441.29	1310063	218579	0	1.79068	0	1.79068			8453.15	1395940	466923	0	1.09516	0	1.09516				8449.89	1381469	394293	43100	1.25381	0.0311987	1.25381			5568.91	783707	210123	43697	1.31634	0.055757	1.31634			5573.76	816733	432897	43833	0.634812	0.0536685	0.634812
				8442.29	1310963	218577	0	1.79138	0	1.79138			8454.15	1395459	467091	0	1.09445	0	1.09445				8450.91	1382710	394916	43120	1.25313	0.0311851	1.25313			5569.9	782417	210216	43697	1.31425	0.0558489	1.31425			5574.75	816727	433393	43823	0.63366	0.0536567	0.63366
				8443.24	1308329	218083	0	1.79163	0	1.79163			8455.1	1396623	467786	0	1.0938	0	1.0938				8451.87	1383239	395329	43131	1.25247	0.0311815	1.25247			5570.91	781573	210380	43699	1.31239	0.0559111	1.31239			5575.76	816719	433827	43811	0.632648	0.0536432	0.632648
				8444.26	1303041	217196	0	1.79166	0	1.79166			8456.13	1392781	466747	0	1.09327	0	1.09327				8452.91	1380967	394981	43134	1.2517	0.0312348	1.2517			5571.91	781101	210719	43697	1.31018	0.055943	1.31018			5576.75	815617	433599	43807	0.631826	0.0537104	0.631826
				8445.26	1303437	217287	0	1.79154	0	1.79154			8457.17	1393156	467054	0	1.09288	0	1.09288				8453.9	1380846	395223	43127	1.251	0.0312324	1.251			5572.9	781424	211146	43727	1.30857	0.0559583	1.30857			5577.75	814843	433559	43803	0.630968	0.0537562	0.630968
				8446.23	1303669	217439	0	1.79102	0	1.79102			8458.14	1392574	466951	0	1.09268	0	1.09268				8454.87	1379243	394989	43106	1.25043	0.0312532	1.25043			5573.9	779813	211077	43721	1.30683	0.0560666	1.30683			5578.77	815954	434553	43821	0.630041	0.0537057	0.630041
				8447.24	1303070	217539	0	1.7901	0	1.7901			8459.18	1390689	466333	0	1.09265	0	1.09265				8455.89	1376944	394571	43116	1.24982	0.0313126	1.24982			5574.89	779341	211267	43630	1.30533	0.0559832	1.30533			5579.77	815514	434526	43804	0.629564	0.0537137	0.629564
				8448.24	1304467	217989	0	1.78911	0	1.78911			8460.2	1389033	465686	0	1.09285	0	1.09285				8456.91	1377303	394859	43093	1.24935	0.0312879	1.24935			5575.88	779626	211579	43610	1.30422	0.0559371	1.30422			5580.77	815787	434923	43800	0.628985	0.0536905	0.628985
				8449.18	1307473	218756	0	1.7879	0	1.7879			8461.18	1389557	465733	0	1.09313	0	1.09313				8457.9	1376097	394633	43114	1.24905	0.0313308	1.24905			5576.88	777826	211400	43674	1.30275	0.0561492	1.30275			5581.77	814476	434640	43820	0.628027	0.0538015	0.628027
				8450.22	1306437	218894	0	1.78647	0	1.78647			8462.2	1386551	464490	0	1.09363	0	1.09363				8458.94	1372721	393740	43111	1.24886	0.0314058	1.24886			5577.88	778283	211763	43654	1.30162	0.0560905	1.30162			5582.78	814029	434823	43837	0.627057	0.0538521	0.627057
				8451.24	1305357	219080	0	1.78479	0	1.78479			8463.23	1387264	464436	0	1.09427	0	1.09427				8459.95	1373243	393910	43089	1.24881	0.0313772	1.24881			5578.9	778136	211897	43646	1.3008	0.0560901	1.3008			5583.78	813629	435131	43824	0.625856	0.0538628	0.625856
				8452.19	1305040	219303	0	1.78354	0	1.78354			8464.22	1387381	464147	0	1.09497	0	1.09497				8460.92	1373151	393867	43104	1.24885	0.0313908	1.24885			5579.9	777757	211956	43603	1.30004	0.0560623	1.30004			5584.78	812273	435019	43823	0.624448	0.0539509	0.624448
				8453.21	1303136	219309	0	1.78205	0	1.78205			8465.24	1385077	462971	0	1.09585	0	1.09585				8461.95	1371571	393353	43094	1.24901	0.0314196	1.24901			5580.9	776503	211876	43646	1.2988	0.0562081	1.2988			5585.78	811883	435443	43836	0.622992	0.0539927	0.622992
				8454.17	1303237	219584	0	1.78087	0	1.78087			8466.18	1385097	462583	0	1.0967	0	1.0967				8462.92	1370904	393054	43103	1.24928	0.0314412	1.24928			5581.9	775650	211879	43700	1.29769	0.0563398	1.29769			5586.77	810190	435253	43840	0.621342	0.0541108	0.621342
				8454.2	1303716	219681	0	1.7808	0	1.7808			8467.23	1382677	461346	0	1.09763	0	1.09763				8464	1367979	392083	43151	1.24962	0.0315439	1.24962			5582.9	775149	211910	43607	1.29689	0.0562565	1.29689			5587.76	807273	434493	43850	0.619482	0.0543187	0.619482
				8455.21	1302640	219699	0	1.77989	0	1.77989			8468.22	1382683	460979	0	1.09843	0	1.09843				8464.99	1369660	392389	43174	1.25007	0.0315219	1.25007			5583.91	775081	212204	43627	1.29542	0.0562872	1.29542			5588.77	803056	433161	43873	0.617314	0.0546324	0.617314
				8456.13	1301741	219693	0	1.77923	0	1.77923			8469.19	1381071	460061	0	1.09925	0	1.09925				8465.93	1367800	391657	43164	1.25057	0.0315575	1.25057			5584.9	774396	212347	43654	1.29386	0.0563721	1.29386			5589.76	804011	434934	43879	0.614419	0.0545746	0.614419
				8457.2	1300423	219559	0	1.77883	0	1.77883			8470.25	1380290	459443	0	1.10003	0	1.10003				8466.99	1364951	390643	43176	1.25108	0.0316317	1.25108			5585.89	773327	212386	43696	1.2923	0.0565035	1.2923			5590.76	806336	437341	43863	0.611786	0.0543978	0.611786
				8458.19	1300899	219631	0	1.77886	0	1.77886			8471.19	1380251	459141	0	1.10066	0	1.10066				8467.91	1365710	390673	43171	1.25156	0.031611	1.25156			5586.89	772587	212546	43669	1.29059	0.0565225	1.29059			5591.77	811096	441131	43854	0.609043	0.0540679	0.609043
				8459.22	1298467	219117	0	1.77933	0	1.77933			8472.24	1379614	458646	0	1.10128	0	1.10128				8468.95	1361670	389320	43256	1.25207	0.0317667	1.25207			5587.87	769511	212163	43769	1.2884	0.0568784	1.2884			5592.78	810989	442456	43829	0.605914	0.0540434	0.605914
				8460.17	1299070	219046	0	1.78012	0	1.78012			8473.2	1377864	457881	0	1.10168	0	1.10168				8469.93	1362661	389434	43207	1.2525	0.0317079	1.2525			5588.86	765764	211729	43683	1.28557	0.0570448	1.28557			5593.79	810259	443497	43819	0.602662	0.0540797	0.602662
				8461.23	1297024	218464	0	1.78121	0	1.78121			8474.21	1376447	457211	0	1.10211	0	1.10211				8470.99	1360350	388623	43187	1.25289	0.0317471	1.25289			5589.87	766456	212467	43660	1.28299	0.0569635	1.28299			5594.79	810236	445134	43814	0.598949	0.054076	0.598949
				8462.17	1297057	218149	0	1.78268	0	1.78268			8475.15	1378010	457599	0	1.1024	0	1.1024				8471.91	1360171	388454	43153	1.25319	0.031726	1.25319			5590.86	769291	213800	43650	1.28043	0.0567405	1.28043			5595.79	809183	446281	43814	0.595075	0.0541463	0.595075
				8463.24	1294404	217301	0	1.78452	0	1.78452			8476.23	1374546	456377	0	1.10256	0	1.10256				8472.97	1358974	388021	43131	1.25342	0.0317382	1.25342			5591.88	773787	215596	43643	1.27789	0.0564016	1.27789			5596.8	808177	447547	43801	0.590999	0.0541978	0.590999
				8464.27	1293841	216834	0	1.78624	0	1.78624			8477.22	1374464	456303	0	1.10266	0	1.10266				8473.97	1357699	387581	43136	1.25362	0.0317712	1.25362			5592.87	773644	216304	43657	1.27443	0.0564305	1.27443			5597.79	806883	448661	43796	0.58691	0.0542777	0.58691
				8465.23	1294064	216443	0	1.78822	0	1.78822			8478.16	1373310	455913	0	1.10268	0	1.10268				8474.91	1357813	387577	43223	1.25372	0.0318327	1.25372			5593.88	774796	217380	43676	1.27095	0.0563706	1.27095			5598.78	807086	450814	43779	0.582374	0.0542428	0.582374
				8466.25	1292069	215646	0	1.79036	0	1.79036			8479.21	1371381	455306	0	1.1026	0	1.1026				8474.96	1357096	387377	43161	1.2537	0.0318043	1.2537			5594.88	773971	217916	43706	1.26743	0.0564694	1.26743			5599.78	806479	452541	43801	0.577798	0.054312	0.577798
				8467.21	1292211	215264	0	1.79224	0	1.79224			8480.14	1372747	455840	0	1.10243	0	1.10243				8475.9	1356164	387100	43154	1.25373	0.0318208	1.25373			5595.89	773843	218790	43667	1.26326	0.0564289	1.26326			5600.78	805601	454146	43826	0.573171	0.0544012	0.573171
				8468.18	1290993	214643	0	1.79419	0	1.79419			8481.13	1371409	455481	0	1.10224	0	1.10224				8476.9	1354637	386676	43150	1.2537	0.0318536	1.2537			5596.89	774026	219824	43650	1.25878	0.0563935	1.25878			5601.78	805534	456273	43831	0.568415	0.0544129	0.568415
				8469.21	1287917	213740	0	1.79602	0	1.79602			8482.18	1370569	455340	0	1.10194	0	1.10194				8477.91	1352469	386131	43133	1.25351	0.031892	1.25351			5597.88	774164	220811	43644	1.25448	0.056376	1.25448			5602.78	805030	458146	43766	0.563692	0.0543653	0.563692
				8470.2	1287971	213410	0	1.79761	0	1.79761			8483.14	1370941	455640	0	1.10155	0	1.10155				8478.88	1352169	386116	43110	1.25333	0.0318821	1.25333			5598.87	774394	221930	43747	1.24972	0.0564921	1.24972			5603.78	804804	460227	43799	0.558879	0.0544214	0.558879
				8471.23	1284837	212597	0	1.79899	0	1.79899			8484.17	1367599	454771	0	1.10102	0	1.10102				8479.9	1350027	385634	43101	1.25299	0.0319263	1.25299			5599.86	772907	222553	43641	1.24499	0.056464	1.24499			5604.79	803859	461821	43774	0.554245	0.0544552	0.554245
				8472.17	1285526	212460	0	1.80017	0	1.80017			8485.11	1368547	455327	0	1.10049	0	1.10049				8480.82	1351009	385994	43113	1.25278	0.0319116	1.25278			5600.84	774004	223964	43696	1.24009	0.0564541	1.24009			5605.81	803379	463884	43753	0.549191	0.0544611	0.549191
				8473.23	1283213	211840	0	1.80129	0	1.80129			8486.16	1367591	455333	0	1.09978	0	1.09978				8481.9	1349011	385604	43190	1.25232	0.032016	1.25232			5601.86	774600	225253	43623	1.23512	0.0563166	1.23512			5606.82	803644	466226	43764	0.544487	0.0544573	0.544487
				8474.14	1281694	211411	0	1.80213	0	1.80213			8487.12	1367224	455566	0	1.099	0	1.099				8482.86	1349951	386034	43133	1.2519	0.0319514	1.2519			5602.85	774623	226303	43633	1.2305	0.0563279	1.2305			5607.82	802061	467483	43767	0.539823	0.0545683	0.539823
				8475.2	1278437	210763	0	1.80266	0	1.80266			8488.2	1365683	455467	0	1.09809	0	1.09809				8483.89	1346679	385306	43119	1.25136	0.0320185	1.25136			5603.85	775743	227764	43651	1.22551	0.0562705	1.22551			5608.81	802254	469816	43804	0.535085	0.0546015	0.535085
				8476.14	1278623	210699	0	1.80311	0	1.80311			8489.17	1364969	455690	0	1.09707	0	1.09707				8484.84	1346783	385580	43120	1.25073	0.032017	1.25073			5604.86	775063	228689	43677	1.22058	0.056353	1.22058			5609.83	803281	472479	43799	0.530713	0.0545246	0.530713
				8477.15	1274861	210034	0	1.80332	0	1.80332			8490.15	1363696	455780	0	1.09594	0	1.09594				8485.85	1344666	385234	43103	1.25005	0.0320547	1.25005			5605.86	775190	229901	43604	1.21546	0.0562498	1.21546			5610.82	802456	474169	43800	0.526114	0.0545824	0.526114
				8478.15	1273533	209763	0	1.80357	0	1.80357			8491.21	1361984	455753	0	1.09475	0	1.09475				8486.88	1343769	385304	43160	1.2492	0.0321186	1.2492			5606.88	776281	231367	43577	1.21051	0.0561357	1.21051			5611.82	802347	476249	43767	0.521601	0.0545489	0.521601
				8479.12	1273623	209776	0	1.80358	0	1.80358			8492.19	1362289	456466	0	1.09341	0	1.09341				8487.86	1342999	385420	43126	1.24833	0.0321115	1.24833			5607.88	776469	232556	43589	1.20563	0.0561369	1.20563			5612.81	801653	477983	43756	0.517101	0.0545819	0.517101
				8480.14	1270420	209260	0	1.80353	0	1.80353			8493.22	1360333	456501	0	1.09189	0	1.09189				8488.92	1340163	384991	43160	1.24733	0.032205	1.24733			5608.88	776864	233796	43599	1.20082	0.0561212	1.20082			5613.81	800939	479603	43749	0.512826	0.0546216	0.512826
				8481.06	1270761	209379	0	1.80323	0	1.80323			8494.19	1360431	457179	0	1.09048	0	1.09048				8489.87	1341000	385619	43157	1.24632	0.0321828	1.24632			5609.88	778173	235293	43569	1.19612	0.0559883	1.19612			5614.82	800714	481561	43759	0.50847	0.0546494	0.50847
				8483.24	1266586	208886	0	1.80229	0	1.80229			8496.34	1356619	457531	0	1.0869	0	1.0869				8492.05	1336664	385393	43111	1.24367	0.032253	1.24367			5611.88	776993	237079	43657	1.18704	0.0561873	1.18704			5616.83	799037	484550	43764	0.500187	0.0547713	0.500187
				8485.2	1262884	208569	0	1.80088	0	1.80088			8498.32	1354889	458582	0	1.08334	0	1.08334				8494.03	1335239	386046	43102	1.24091	0.0322805	1.24091			5613.86	777184	239249	43659	1.17817	0.0561757	1.17817			5618.85	798500	488133	43759	0.492146	0.0548014	0.492146
				8487.21	1261858	208842	0	1.79876	0	1.79876			8500.33	1353099	459737	0	1.0795	0	1.0795				8496.08	1333428	386720	43119	1.23781	0.0323369	1.23781			5615.86	777948	241480	43687	1.16987	0.0561563	1.16987			5620.87	797897	491661	43761	0.484189	0.0548456	0.484189
				8489.25	1259156	208992	0	1.7959	0	1.7959			8502.35	1349431	460247	0	1.07568	0	1.07568				8498.08	1331879	387539	43159	1.23453	0.0324045	1.23453			5617.88	777989	243491	43602	1.16163	0.0560448	1.16163			5622.87	796533	494534	43788	0.476652	0.0549729	0.476652
				8491.23	1256354	209320	0	1.79211	0	1.79211			8504.32	1347419	461273	0	1.07196	0	1.07196				8500.04	1329389	388109	43234	1.23119	0.032522	1.23119			5619.89	777487	245303	43586	1.15357	0.0560595	1.15357			5624.86	796246	498132	43720	0.469042	0.0549077	0.469042
				8493.24	1253867	209874	0	1.78748	0	1.78748			8506.34	1344929	462037	0	1.06845	0	1.06845				8502.08	1328648	389230	43199	1.22775	0.0325134	1.22775			5621.89	778261	247417	43568	1.14599	0.0559809	1.14599			5626.84	794982	500993	43714	0.461727	0.054988	0.461727
				8495.25	1251751	210604	0	1.78232	0	1.78232			8508.32	1341686	462396	0	1.06526	0	1.06526				8504.04	1326861	390001	43163	1.22442	0.0325304	1.22442			5623.88	779218	249591	43590	1.13847	0.0559407	1.13847			5628.85	794023	504126	43713	0.454287	0.055053	0.454287
				8497.25	1250613	211652	0	1.77644	0	1.77644			8510.32	1339658	463054	0	1.06232	0	1.06232				8506.04	1325241	390827	43154	1.22109	0.0325635	1.22109			5625.86	779274	251486	43600	1.13098	0.0559495	1.13098			5630.86	793747	507670	43656	0.446933	0.0549994	0.446933
				8499.2	1248429	212572	0	1.77036	0	1.77036			8512.24	1336024	462913	0	1.05991	0	1.05991				8508.05	1324051	391661	43164	1.21805	0.0326003	1.21805			5627.86	778811	253231	43589	1.12347	0.0559685	1.12347			5632.89	792283	510502	43663	0.439524	0.0551108	0.439524
				8501.26	1246638	213657	0	1.76384	0	1.76384			8514.32	1334962	463480	0	1.0579	0	1.0579				8510.05	1322012	392117	43156	1.21535	0.0326438	1.21535			5629.85	780114	255600	43561	1.11583	0.0558394	1.11583			5634.88	791986	514053	43650	0.432216	0.0551146	0.432216
				8503.2	1243954	214570	0	1.75741	0	1.75741			8516.27	1332721	463438	0	1.05631	0	1.05631				8511.98	1318763	392092	43136	1.21295	0.0327091	1.21295			5631.86	779647	257393	43564	1.10824	0.0558772	1.10824			5636.88	790401	516726	43671	0.425029	0.0552518	0.425029
				8505.2	1242767	215718	0	1.75112	0	1.75112			8518.3	1329794	462962	0	1.05513	0	1.05513				8514.04	1317120	392413	43107	1.21089	0.032728	1.21089			5633.87	779589	259361	43571	1.10055	0.0558899	1.10055			5638.87	788991	519469	43666	0.417948	0.0553435	0.417948
				8507.18	1241090	216636	0	1.74553	0	1.74553			8520.3	1326871	462358	0	1.05424	0	1.05424				8516.01	1315228	392501	43110	1.20923	0.0327776	1.20923			5635.88	779668	261420	43579	1.09274	0.0558942	1.09274			5640.86	787154	521922	43677	0.410906	0.0554868	0.410906
				8509.13	1239364	217412	0	1.74056	0	1.74056			8522.3	1324379	461796	0	1.05358	0	1.05358				8518	1314147	392732	43104	1.20781	0.0328003	1.20781			5637.87	779430	263320	43580	1.08519	0.0559127	1.08519			5642.86	783128	522826	43686	0.404048	0.0557834	0.404048
				8511.15	1237990	218090	0	1.73634	0	1.73634			8524.32	1322151	461256	0	1.05306	0	1.05306				8520.06	1312768	392777	43068	1.20665	0.0328068	1.20665			5639.85	778172	264930	43597	1.07748	0.0560244	1.07748			5644.89	770708	518156	43659	0.397034	0.0566478	0.397034
				8513.12	1236302	218474	0	1.73321	0	1.73321			8526.33	1318671	460236	0	1.05264	0	1.05264				8522.05	1310544	392479	43102	1.20572	0.0328888	1.20572			5641.83	775929	266164	43588	1.06995	0.056175	1.06995			5646.9	795367	538531	43652	0.389958	0.0548831	0.389958
				8515.08	1235506	218859	0	1.73081	0	1.73081			8528.33	1316149	459521	0	1.05228	0	1.05228				8524.05	1309437	392450	43097	1.20494	0.0329124	1.20494			5643.84	771648	266818	43570	1.06196	0.0564636	1.06196			5648.9	794783	541623	43652	0.383499	0.0549234	0.383499
				8517.07	1233920	218918	0	1.72926	0	1.72926			8530.29	1312909	458564	0	1.0519	0	1.0519				8526.07	1306694	391929	43099	1.20418	0.0329831	1.20418			5645.85	738090	257876	43546	1.05159	0.0589976	1.05159			5650.89	791297	542711	43658	0.377096	0.0551724	0.377096
				8519.11	1232757	218927	0	1.72827	0	1.72827			8532.36	1310687	457946	0	1.05156	0	1.05156				8528.1	1306487	392103	43083	1.20357	0.0329765	1.20357			5647.86	788927	276514	43526	1.04841	0.0551706	1.04841			5652.87	790027	545426	43688	0.3705	0.0552991	0.3705
				8521.1	1230892	218704	0	1.72777	0	1.72777			8534.32	1308350	457291	0	1.0512	0	1.0512				8530.07	1303644	391483	43079	1.20298	0.033045	1.20298			5649.85	785033	277207	43552	1.04096	0.0554782	1.04096			5654.87	788786	548157	43679	0.363933	0.0553749	0.363933
				8523.11	1228551	218366	0	1.72742	0	1.72742			8536.3	1306282	456743	0	1.05082	0	1.05082				8532.08	1301848	391181	43079	1.20237	0.0330906	1.20237			5651.84	783102	278481	43582	1.03391	0.0556533	1.03391			5656.88	787422	550872	43676	0.357262	0.0554665	0.357262
				8525.09	1228090	218290	0	1.72739	0	1.72739			8538.32	1304558	456329	0	1.05041	0	1.05041				8534.06	1300889	391140	43087	1.20174	0.0331209	1.20174			5653.82	782393	280498	43553	1.02579	0.0556668	1.02579			5658.89	786506	553782	43638	0.350828	0.0554831	0.350828
				8527.1	1225790	217922	0	1.7272	0	1.7272			8540.28	1301899	455626	0	1.04991	0	1.04991				8536.06	1300447	391238	43098	1.20115	0.0331407	1.20115			5655.81	781869	282430	43567	1.01826	0.0557212	1.01826			5660.89	785789	556928	43626	0.344253	0.0555182	0.344253
				8529.08	1223574	217541	0	1.72714	0	1.72714			8542.28	1300413	455354	0	1.04936	0	1.04936				8538.06	1298387	390870	43074	1.2005	0.0331754	1.2005			5657.83	781139	284202	43592	1.01107	0.055806	1.01107			5662.88	785026	559941	43651	0.337885	0.0556047	0.337885
				8531.04	1221926	217258	0	1.7271	0	1.7271			8544.29	1297710	454708	0	1.0487	0	1.0487				8540.02	1296076	390450	43043	1.1998	0.0332105	1.1998			5659.84	780968	286204	43588	1.00383	0.0558125	1.00383			5664.88	785133	563491	43630	0.331702	0.0555702	0.331702
				8533.05	1220824	217117	0	1.72685	0	1.72685			8546.27	1293140	453441	0	1.04796	0	1.04796				8542.02	1294801	390337	43103	1.1991	0.0332895	1.1991			5661.83	779890	287833	43557	0.996771	0.0558498	0.996771			5666.85	783947	566090	43606	0.325588	0.0556231	0.325588
				8535.05	1218421	216769	0	1.72648	0	1.72648			8548.3	1281853	449872	0	1.0471	0	1.0471				8544.01	1293119	390149	43101	1.19828	0.0333311	1.19828			5663.81	779586	289739	43570	0.989782	0.0558887	0.989782			5668.85	782640	568480	43507	0.319707	0.0555896	0.319707
				8536.98	1218410	216813	0	1.72627	0	1.72627			8550.3	1272519	446959	0	1.04629	0	1.04629				8546.03	1287980	388931	43060	1.19743	0.0334322	1.19743			5665.8	779276	291636	43570	0.98286	0.0559109	0.98286			5670.85	782298	571598	43629	0.3138	0.0557702	0.3138
				8539	1216447	216566	0	1.7258	0	1.7258			8552.34	1266713	445390	0	1.04523	0	1.04523				8548.02	1277501	386152	43057	1.19643	0.0337038	1.19643			5667.8	779530	293698	43600	0.97614	0.0559311	0.97614			5672.87	781706	574426	43668	0.308108	0.0558622	0.308108
				8540.91	1215556	216530	0	1.72523	0	1.72523			8554.33	1265793	445579	0	1.04408	0	1.04408				8549.97	1269676	384214	43142	1.19532	0.0339789	1.19532			5669.79	778971	295359	43584	0.969783	0.0559513	0.969783			5674.86	781457	577500	43606	0.302451	0.0558003	0.302451
				8542.89	1213796	216360	0	1.72456	0	1.72456			8556.34	1267066	446652	0	1.04268	0	1.04268				8552.03	1264437	383077	43150	1.19415	0.0341259	1.19415			5671.79	778719	297106	43594	0.963563	0.0559823	0.963563			5676.85	780176	579570	43702	0.297233	0.0560159	0.297233
				8544.91	1213277	216448	0	1.72373	0	1.72373			8558.38	1264244	446352	0	1.04112	0	1.04112				8554.05	1263983	383410	43144	1.19292	0.0341337	1.19292			5673.79	778337	298711	43602	0.957682	0.0560198	0.957682			5678.84	779281	581946	43693	0.291995	0.0560688	0.291995
				8546.9	1206879	215499	0	1.72284	0	1.72284			8560.39	1259778	445496	0	1.0395	0	1.0395				8556.06	1263983	383938	43126	1.19154	0.0341188	1.19154			5675.78	778332	300410	43604	0.952005	0.0560229	0.952005			5680.82	779038	584678	43747	0.286999	0.0561547	0.286999
				8548.85	1196849	213944	0	1.72173	0	1.72173			8562.33	1256056	444948	0	1.03777	0	1.03777				8558.05	1263288	384266	43166	1.19014	0.0341692	1.19014			5677.76	777361	301708	43592	0.946446	0.0560772	0.946446			5682.81	778357	587168	43620	0.281874	0.0560411	0.281874
				8550.91	1189593	212924	0	1.72043	0	1.72043			8564.4	1255823	445692	0	1.03592	0	1.03592				8560.06	1259403	383711	43166	1.1885	0.0342746	1.1885			5679.73	778038	303654	43599	0.940885	0.056037	0.940885			5684.83	777830	589783	43713	0.276753	0.0561991	0.276753
				8550.96	1189681	212957	0	1.72035	0	1.72035			8566.4	1259924	447942	0	1.03414	0	1.03414				8562.06	1254869	382949	43197	1.18688	0.0344233	1.18688			5681.72	777334	304980	43597	0.935624	0.0560848	0.935624			5686.84	776834	592060	43666	0.271619	0.0562096	0.271619
				8552.85	1185731	212520	0	1.71908	0	1.71908			8568.34	1265471	450642	0	1.03253	0	1.03253				8564.05	1255043	383623	43170	1.18526	0.0343972	1.18526			5681.74	778291	305338	43648	0.935682	0.0560816	0.935682			5688.85	777163	595420	43699	0.266383	0.0562287	0.266383
				8554.91	1187030	213166	0	1.71714	0	1.71714			8570.39	1268029	452266	0	1.03095	0	1.03095				8566.06	1258193	385261	43179	1.18351	0.0343182	1.18351			5683.72	777434	306631	43641	0.930354	0.0561348	0.930354			5690.84	775939	597413	43699	0.261465	0.0563174	0.261465
				8556.88	1187558	213724	0	1.71497	0	1.71497			8572.32	1267024	452508	0	1.02962	0	1.02962				8568.01	1264387	387799	43178	1.18186	0.0341492	1.18186			5685.72	776782	307987	43650	0.925104	0.0561934	0.925104			5692.81	775401	600094	43691	0.256293	0.0563465	0.256293
				8558.91	1186260	214037	0	1.71241	0	1.71241			8574.33	1263522	451813	0	1.02839	0	1.02839				8570.06	1267681	389426	43149	1.18027	0.0340377	1.18027			5687.71	775933	309311	43637	0.919719	0.0562377	0.919719			5694.79	774331	602334	43642	0.251187	0.0563612	0.251187
				8560.87	1181818	213838	0	1.70959	0	1.70959			8576.34	1264292	452622	0	1.02721	0	1.02721				8571.99	1266756	389706	43182	1.17882	0.0340888	1.17882			5689.7	776933	311346	43604	0.914451	0.0561238	0.914451			5696.81	774387	605456	43659	0.24609	0.0563787	0.24609
				8562.88	1178250	213844	0	1.70654	0	1.70654			8578.34	1261150	451969	0	1.02617	0	1.02617				8572.04	1266350	389586	43159	1.17881	0.0340813	1.17881			5691.69	775708	312591	43587	0.90888	0.0561895	0.90888			5698.82	773751	608306	43652	0.240573	0.0564164	0.240573
				8564.87	1178737	214537	0	1.70372	0	1.70372			8580.32	1250566	448629	0	1.02516	0	1.02516				8573.95	1263406	389200	43169	1.17747	0.0341687	1.17747			5693.65	774629	313890	43591	0.903341	0.0562735	0.903341			5700.82	773800	611659	43657	0.235139	0.0564185	0.235139
				8566.89	1184130	216112	0	1.70097	0	1.70097			8582.4	1262992	453598	0	1.02403	0	1.02403				8575.99	1262238	389336	43186	1.1762	0.0342135	1.1762			5695.65	774400	315589	43608	0.897648	0.0563117	0.897648			5702.82	772379	614028	43678	0.229435	0.0565497	0.229435
				8568.83	1189923	217681	0	1.69861	0	1.69861			8584.36	1260689	453254	0	1.02296	0	1.02296				8577.93	1261394	389560	43198	1.17496	0.0342461	1.17496			5697.65	774274	317343	43609	0.891942	0.0563223	0.891942			5704.82	772326	617556	43652	0.223637	0.0565205	0.223637
				8570.83	1190599	218229	0	1.69667	0	1.69667			8586.39	1259052	453179	0	1.02183	0	1.02183				8579.93	1253000	387436	43157	1.17375	0.0344427	1.17375			5699.68	773347	318910	43603	0.885818	0.0563826	0.885818			5706.8	772060	620997	43709	0.217737	0.0566133	0.217737
				8572.83	1189461	218400	0	1.69493	0	1.69493			8588.46	1258103	453333	0	1.02073	0	1.02073				8581.99	1261514	390541	43176	1.17253	0.0342252	1.17253			5701.65	772794	320597	43577	0.879829	0.0563884	0.879829			5708.8	771477	624137	43746	0.211937	0.0567037	0.211937
				8574.76	1187913	218449	0	1.6934	0	1.6934			8590.44	1256104	453130	0	1.01959	0	1.01959				8583.98	1260701	390759	43194	1.17133	0.0342622	1.17133			5703.65	772669	322541	43577	0.87362	0.0563976	0.87362			5710.81	770408	627107	43729	0.205803	0.0567607	0.205803
				8576.77	1187384	218628	0	1.69214	0	1.69214			8592.44	1253841	452832	0	1.01845	0	1.01845				8586	1258641	390600	43193	1.1701	0.0343174	1.1701			5705.63	772701	324641	43578	0.867172	0.0563967	0.867172			5712.83	769754	630388	43661	0.199736	0.0567208	0.199736
				8578.79	1187409	218913	0	1.69085	0	1.69085			8594.47	1252583	452907	0	1.01728	0	1.01728				8588.06	1257200	390652	43243	1.16882	0.0343965	1.16882			5707.62	771979	326380	43594	0.860895	0.056471	0.860895			5714.82	769077	633737	43637	0.193557	0.056739	0.193557
				8580.76	1173731	216704	0	1.68941	0	1.68941			8596.48	1250964	452808	0	1.0162	0	1.0162				8590.03	1255813	390684	43231	1.16764	0.0344248	1.16764			5709.6	771950	328506	43589	0.854366	0.056466	0.854366			5716.82	769167	637614	43668	0.187574	0.0567728	0.187574
				8582.8	1190417	220052	0	1.68819	0	1.68819			8598.49	1249124	452663	0	1.01505	0	1.01505				8592.04	1254843	390871	43150	1.16639	0.0343868	1.16639			5711.63	770629	330138	43569	0.847697	0.0565368	0.847697			5718.81	769197	641679	43749	0.181259	0.0568761	0.181259
				8584.8	1189250	220154	0	1.68675	0	1.68675			8600.47	1248269	452847	0	1.01396	0	1.01396				8594.01	1253213	390841	43152	1.16517	0.0344333	1.16517			5713.62	769777	332017	43613	0.840915	0.0566571	0.840915			5720.79	767843	644428	43688	0.175223	0.0568967	0.175223
				8586.79	1188204	220281	0	1.68529	0	1.68529			8602.48	1247356	453014	0	1.01286	0	1.01286				8596.04	1251563	390799	43163	1.16396	0.0344875	1.16396			5715.62	769500	334106	43581	0.834284	0.0566356	0.834284			5722.79	767467	648037	43677	0.169148	0.0569102	0.169148
				8588.83	1187767	220523	0	1.68383	0	1.68383			8604.46	1245448	452817	0	1.01176	0	1.01176				8598.03	1250057	390811	43231	1.16272	0.0345833	1.16272			5717.6	768602	335889	43601	0.827793	0.0567278	0.827793			5724.82	766528	651276	43631	0.162938	0.0569205	0.162938
				8590.81	1188016	220890	0	1.68237	0	1.68237			8606.44	1244150	452859	0	1.01063	0	1.01063				8600.01	1248556	390838	43161	1.16145	0.0345688	1.16145			5719.58	767824	337751	43609	0.821252	0.0567954	0.821252			5726.82	766516	655166	43638	0.156967	0.0569301	0.156967
				8592.8	1187349	221099	0	1.68087	0	1.68087			8608.47	1242634	452827	0	1.00948	0	1.00948				8602.02	1246888	390783	43119	1.16025	0.0345812	1.16025			5721.56	767254	339816	43588	0.814415	0.0568101	0.814415			5728.81	766193	658812	43659	0.150996	0.0569816	0.150996
				8592.85	1187634	221164	0	1.68081	0	1.68081			8610.45	1239086	452033	0	1.00837	0	1.00837				8604	1245220	390746	43170	1.15901	0.0346686	1.15901			5723.56	767436	342113	43553	0.807912	0.0567518	0.807912			5730.8	766030	662601	43628	0.145048	0.0569531	0.145048
				8594.81	1187200	221387	0	1.67944	0	1.67944			8612.45	1235816	451343	0	1.00726	0	1.00726				8606	1242609	390413	43132	1.15776	0.034711	1.15776			5725.56	765724	343638	43579	0.801234	0.056912	0.801234			5732.79	765476	666058	43587	0.139121	0.0569406	0.139121
				8596.8	1187330	221717	0	1.67806	0	1.67806			8614.51	1229693	449737	0	1.00586	0	1.00586				8608.01	1240078	390109	43173	1.1565	0.034815	1.1565			5727.58	764907	345493	43512	0.79478	0.0568857	0.79478			5734.79	764992	669638	43652	0.133129	0.0570623	0.133129
				8598.81	1188122	222184	0	1.67662	0	1.67662			8616.51	1204397	441087	0	1.00449	0	1.00449				8609.99	1238054	389986	43193	1.15519	0.0348881	1.15519			5729.57	763958	347364	43549	0.788138	0.0570043	0.788138			5736.79	764292	673014	43634	0.127183	0.0570913	0.127183
				8600.79	1187646	222407	0	1.67522	0	1.67522			8618.55	1098826	402879	0	1.00336	0	1.00336				8611.99	1233376	389038	43131	1.15383	0.03497	1.15383			5731.55	763300	349259	43538	0.781838	0.0570389	0.781838			5738.8	763733	676564	43676	0.121191	0.0571869	0.121191
				8602.8	1187877	222778	0	1.67375	0	1.67375			8620.59	1222498	449063	0	1.00149	0	1.00149				8614.03	1227882	387864	43151	1.15239	0.0351427	1.15239			5733.53	761953	350898	43438	0.77539	0.0570085	0.77539			5740.82	762991	679953	43683	0.115222	0.0572527	0.115222
				8604.74	1186560	222836	0	1.67238	0	1.67238			8622.5	1229266	452242	0	0.999954	0	0.999954				8615.98	1209697	382727	43217	1.1508	0.0357252	1.1508			5735.51	761717	353086	43496	0.768864	0.057102	0.768864			5742.82	762873	683816	43690	0.109404	0.0572703	0.109404
				8606.72	1185104	222879	0	1.67096	0	1.67096			8624.55	1230846	453593	0	0.998256	0	0.998256				8618.03	1108046	351119	43222	1.14923	0.0390076	1.14923			5737.53	759376	354250	43554	0.762494	0.0573556	0.762494			5744.81	762086	687086	43693	0.1036	0.0573339	0.1036
				8608.76	1185686	223330	0	1.66943	0	1.66943			8626.57	1230013	454087	0	0.996492	0	0.996492				8620.07	1210894	384216	43206	1.14791	0.0356807	1.14791			5739.53	758723	356173	43570	0.75622	0.0574254	0.75622			5746.81	761354	690389	43741	0.097844	0.0574517	0.097844
				8610.75	1185413	223636	0	1.66783	0	1.66783			8628.6	1228127	454229	0	0.994644	0	0.994644				8622.08	1223196	388772	43166	1.14623	0.0352892	1.14623			5741.54	758482	358229	43557	0.750147	0.0574261	0.750147			5748.81	761162	694167	43724	0.0921344	0.0574443	0.0921344
				8612.72	1182671	223501	0	1.66611	0	1.66611			8630.57	1226651	454497	0	0.992852	0	0.992852				8624.05	1223368	389490	43204	1.14452	0.035316	1.14452			5743.53	757356	359928	43611	0.743929	0.0575834	0.743929			5750.82	760623	697758	43703	0.0862663	0.0574573	0.0862663
				8614.77	1176952	222846	0	1.6642	0	1.6642			8632.58	1225058	454782	0	0.990925	0	0.990925				8626.07	1222144	389818	43234	1.14268	0.0353759	1.14268			5745.52	756959	361948	43613	0.737809	0.0576165	0.737809			5752.84	760421	701673	43727	0.0804044	0.0575032	0.0804044
				8616.78	1150652	218344	0	1.66201	0	1.66201			8634.61	1223646	455104	0	0.989063	0	0.989063				8628.12	1219421	389668	43242	1.14084	0.0354613	1.14084			5747.49	756641	364020	43649	0.73168	0.0576877	0.73168			5754.84	759070	704563	43751	0.0745158	0.0576378	0.0745158
				8618.73	1057902	201260	0	1.65945	0	1.65945			8636.55	1222731	455540	0	0.987359	0	0.987359				8630.07	1217844	389860	43264	1.13905	0.0355254	1.13905			5749.49	755101	365551	43641	0.725446	0.0577951	0.725446			5756.85	759052	708613	43741	0.0687606	0.057626	0.0687606
				8620.8	1177041	224337	0	1.65761	0	1.65761			8638.56	1222857	456357	0	0.98567	0	0.98567				8632.08	1215222	389733	43250	1.13722	0.0355902	1.13722			5751.5	757618	369024	43641	0.719316	0.0576031	0.719316			5758.83	758222	711964	43733	0.0629485	0.0576788	0.0629485
				8622.75	1183430	226111	0	1.65515	0	1.65515			8640.56	1221136	456410	0	0.984145	0	0.984145				8634.06	1212569	389586	43150	1.13541	0.0355856	1.13541			5753.52	756896	371021	43638	0.712966	0.0576536	0.712966			5760.82	757272	715288	43727	0.0570379	0.0577423	0.0570379
[truncated: 160 more rows]

## Sheet: Figure 3G-3H
Figure 3G-3H				NiV-LDH C K-edge									NiVRu-LDH C K-edge										NiVIr-LDH C K-edge										NiV-LDH O K-edge									NiVRu-LDH O K-edge
[truncated: 348 more rows]

[truncated: 12 more sheets: Figure 4A, Figure 4D, Figure 5A, Figure 5D, Figure 6A, Figure 6C, Supplement Figure 1, Supplement Figure 2, Supplement Figure 8, Supplement Figure 10, Supplement Figure 12, Supplement Figure 14]
